# Supplementary material for: The nonlinear association between triglyceride glucose-body mass index and femoral neck BMD in nondiabetic elderly men: NHANES 2005-March 2020
Source: PLoS One. 2024 Jan 23;19(1):e0296935. doi: 10.1371/journal.pone.0296935 (PMC10805317; doi:10.1371/journal.pone.0296935)
Supplement: S1 File — (XLSX) [file pone.0296935.s002.xlsx]

## Sheet: Sheet1
ID	age	race/Ethnicity	wtint2yr	wtmec2yr	sdmvpsu	sdmvstra	PIR	HDL	FPG	TC	triglycerides	LDL	NK BMD	serum calcium	serum phosphorus	WitD	education	marital status	sbp	dbp	drinker	smoking status	family of osteoporosis	physical active	tyg-bmi-continued	tyg-bmi-Categorical
1	71	3	40704.5	43600.3	2	50	3.71	1.84	6.162	5.15	0.994	2.845	0.824	2.35	1.001		3	1	146	73	1	2	2	0	183.889	1
2	51	3	39075.5	38606.2	1	49	1.01	1.03	6.162	5.53	1.411	3.853	0.627	2.35	1.098		1	2	149	75	2	2	1	0	237.392	2
3	64	3	63955.3	68158.1	2	48	5	2.09	4.94	5.48	1.174	2.845	0.855	2.275	1.001		3	1	164	83	2	1	1	0	196.818	1
4	58	3	67592.2	69682.3	2	52	5	0.98	5.162	4.53	1.671	2.767	0.882	2.475	1.033		3	1	117	79	1	1	1	0	250.166	3
5	52	1	24368.2	26377	2	55	2.43	1.03	5.551	7.63	2.281	5.56	0.869	2.4	1.388		1	1	128	76	1		2	0	256.14	3
6	62	3	57262.8	61025.7	1	48	3.9	1.99	5.662	6.03	0.711	3.698	0.944	2.425	1.098		1	1	147	93	1	1	2	0	235.466	2
7	69	4	12164.2	12460.8	1	49	2.02	1.78	4.885	4.19	0.948	1.965	0.785	2.425	1.388		1	1	148	35	1	2	2	0	168.49	1
8	76	3	46474.1	49780.4	1	46	1.43	1.03	5.329	4.11	1.953	2.172	0.649	2.35	1.227		3	1	110	68	2		2	1	291.491	3
9	73	3	14622	14524.6	1	48	1.47	1.29	6.051	5.92	1.106	4.112	0.713	2.25	1.227		1	1	130	57	1	2	2	0	156.214	1
10	51	1	20993.1	22723.7	1	50	0.57	1.06	5.829	5.77	3.353	3.181	0.905	2.35	1.162		1	1	141	88	1		2	0	302.38	3
11	59	3	63454	65416.2	2	56	2.35	1.58	6.439	6.23	0.982	4.215	0.733	2.45	1.098		3	2	125	65	1	2	2	0	181.952	1
12	55	3	67592.2	69682.3	2	52	5	1.06	5.773	5.04	1.423	3.336	0.85	2.375	1.066		3	1	117	74	1	1	2	0	230.497	2
13	79	3	15485.9	15809.7	1	45	0.84	1.37	5.995	5.3	2.732	2.689	0.707	2.375	0.807		1	2	144	0	1		2	1	275.997	3
14	55	1	20000.7	21649.4	1	53	0.12	0.96	4.885	6.03	1.931	4.189	0.793	2.35	1.195		1	1	99	63	2	2	2	0	211.096	1
15	50	3	95301.6	97668.6	1	46	3.74	1.76	5.884	5.56	0.542	3.543	0.766	2.375	1.227		3	1	146	93	1		2	0	144.127	1
16	57	4	27201.7	28261.6	1	53	0.84	1.11	6.162	5.82	1.761	3.905	1.13	2.325	1.098		3	2	140	50	1	2	9	0	239.711	2
17	51	2	67592.2	69450.3	2	52	5	1.63	5.773	7.58	1.998	5.043	0.776	2.275	1.066		3	1	109	79	1	1	1	0	233.205	2
18	59	3	93367.8	96255	1	50	4.29	1.27	5.662	4.01	0.79	2.379	0.705	2.375	1.162		3	1	113	71	1	1	2	0	211.052	1
19	61	3	51549.6	54937.1	1	44	5	1.73	4.774	4.89	0.655	2.845	0.769	2.425	1.066		3	1	105	78	1	1	2	0	267.813	3
20	62	1	5642.42	5582.38	2	57	0.75	1.06	5.607	5.64	1.75	3.776	0.743	2.425	1.356		1	1	121	57	1	1	2	0	232.921	2
21	66	5	9716.92	9953.83	2	54	2.58	1.01	5.607	3.88	1.739	2.069	0.995	2.375	1.13		3	2	103	71	1		9	0	229.349	2
22	63	1	3049.04	3152.62	2	56	0.95	1.03	5.829	4.81	2.36	2.689	0.904	2.35	1.453		1	1	114	73	1	2	2	0	303.283	3
23	72	1	6434.4	9762.81	1	56	2.73	2.35	5.44	6.26	0.621	3.62	0.646	2.4	1.13		1	2	150	56	1		2	0	187.447	1
24	56	3	80151.8	81229.9	2	44	3.5	1.71	5.551	5.95	0.994	3.776	0.761	2.525	1.162		2	1	121	85	1	1	2	0	178.022	1
25	60	5	63120	67267.9	2	53	1.52	1.03	6.051	6.1	1.524	4.37	0.784	2.275	1.001		3	1	116	61	1		2	1	211.012	1
26	75	5	32565.8	32348.9	1	58	3.11	1.4	6.328	5.74	1.276	3.75	0.764	2.2	1.066		1	1	123	61		1	9	0	180.671	1
27	78	4	9547.7	9374.89	1	51	3.11	1.16	5.718	4.6	0.768	3.077	0.954	2.3	1.066		2	1	135	39	2	1	2	0	206.394	1
28	62	4	7775.48	8491.16	1	51	5	2.07	5.551	5.22	1.185	2.612	1.217	2.45	1.324		3	1	125	66	1		2	0	248.499	2
29	67	3	29189.1	32237.7	2	51	1.36	2.22	5.051	4.97	0.598	2.457	0.671	2.3	1.001		1	2	123	69	2		2	0	222.27	2
30	74	3	20073.8	19940.1	2	53	1.39	1.11	6.495	5.43	2.179	3.31	0.783	2.4	1.001		2	1	137	58	1		2	0	232.08	2
31	63	3	62773.4	63171.5	2	50	3.41	1.29	5.94	5.87	2.179	3.569	0.912	2.45	1.13		3	1	147	80	1	1	2	0	242.52	2
32	52	4	32380.3	32455.9	1	52	1.42	1.16	5.329	5.28	0.474	3.905	0.856	2.4	1.066		2	2	139	89	2	2	2	0	172.189	1
33	67	2	30496.3	30131.9	1	55	1.48	1.84	5.44	7.16	0.926	4.913	0.597	2.3	1.227		1	1	172	0	1	2	2	0	165.058	1
34	50	3	95301.6	96583.4	1	46	2.94	1.19	5.384	6.98	2.743	4.526	0.903	2.325	1.388		2	1	109	80	1		2	0	317.706	3
35	70	3	46474.1	47019	1	46	1.56	0.65	6.772	4.06	3.455	1.836	0.696	2.225	1.195		1	1	110	61	1		2	1	362.892	3
36	64	3	74056.8	73171.9	2	47	5	1.29	5.94	5.15	1.027	3.388	0.808	2.275	1.162		2	1	129	87	1		9	0	276.197	3
37	59	3	83470.2	85543.3	2	50	5	1.89	5.662	5.87	1.31	3.388	0.895	2.25	0.969		3	1	129	64	1		2	0	256.828	3
38	53	3	87029.4	89720.6	1	54	2.61	1.22	5.94	5.28	1.637	3.31	0.866	2.375	0.969		3	2	121	63	1	2	2	0	224.716	2
39	81	3	21053.8	23130.9	1	45	2.03	1.14	6.55	4.71	1.005	3.103	0.697	2.375	1.324		2	1	138	62	2		2	0	297.675	3
40	51	1	19568	20187.7	1	54	4.1	1.22	5.829	5.95	2.698	3.491	0.659	2.3	0.936		1	1	150	99	1	1	2	0	234.705	2
41	50	4	28551.5	29474.9	1	50	1.99	1.14	5.495	5.87	1.129	4.215	0.818	2.375	1.162		3	2	121	59	1	2	2	0	199.663	1
42	83	4	10740.7	10546.3	1	48	0.63	1.37	5.551	6.13	1.4	4.112	0.665	2.35	1.066		1	2	185	49	2		2	0	180.497	1
43	69	4	9263.82	9951.71	1	45	2.51	1.03	4.829	5.3	1.411	3.62	1.264	2.425	0.872		2	2	131	83	2	2	2	0	210.812	1
44	85	3	25637.7	28167	1	56	5	1.24	5.329	4.99	0.994	3.284	0.645	2.35	1.162		3	1			1		2	0	225.995	2
45	51	3	63454	65198.4	2	46	4.75	1.03	5.662	4.99	2.393	2.87	0.778	2.3	1.033		2	1	121	71	1	1	2	0	287.755	3
46	61	4	12008.4	12301.1	2	53	2.04	1.24	5.329	6.39	1.106	4.629	0.798	2.35	1.001		2	1	109	74	2		2	0	236.434	2
47	64	2	50168.5	52856.9	2	52	3.73	1.01	5.495	6.1	2.608	3.905	0.774	2.25	0.969		2	1	136	68	1	2	2	1	292.76	3
48	83	4	14936.7	14666.4	1	49	1.95	1.84	4.774	4.34	0.463	2.302	0.97	2.425	1.195		2	2	144	74	1	1	2	0	161.156	1
49	81	3	9926.6	10874.5	1	45	1.09	1.22	5.273	4.06	0.689	2.534	0.8	2.225	1.098		2	1	119	55	2	2	2	0	203.196	1
50	55	4	26005.4	26846.5	2	48	3.3	1.4	5.273	5.51	1.005	3.646	1.168	2.375	1.033		2	1	116	63	2	1	2	0	274.193	3
51	56	3	29577.9	29975.7	2	44	0.51	1.32	5.884	4.76	0.734	3.103	1.074	2.275	0.904		2	2	100	70	1	2	2	0	235.463	2
52	62	3	60277.9	60660.1	2	44	4.9	1.4	6.162	6.96	1.513	4.862	0.837	2.325	1.066		3	1	121	62	1		2	0	242.556	2
53	85	3	21792.4	22197.6	2	50	1.52	1.58	5.44	6.57	1.129	4.474	0.614	2.325	1.033		1	2	152	71	1	1	2	0	226.36	2
54	71	3	41248.3	43691.2	2	54	4.92	1.5	5.44	4.91	0.44	3.207	0.656	2.15	1.13		2	1	111	46	1		2	0	190.32	1
55	85	3	25709.5	26187.5	2	47	1.46	1.29	5.662	4.47	2.01	2.25	0.783	2.55	1.033		2	2	179	78	1		2	0	241.875	2
56	53	3	83470.2	84592.9	2	50	4.22	1.63	5.44	5.28	0.858	3.258	0.721	2.25	1.162		3	1	125	70	1	2	2	0	186.488	1
57	54	3	86151.8	88815.8	2	54	3.79	1.63	5.051	4.89	1.231	2.689	0.808	2.475	1.162		3	1	129	63	1	2	2	0	168.99	1
58	67	3	32937.3	35101.7	1	47	0.89	1.24	4.552	4.47	1.073	2.741	0.84	2.4	1.227		3	2			1	2	2	0	199.494	1
59	54	4	32380.3	32455.9	1	49	1	1.84	5.162	6.13	0.463	4.086	0.764	2.3	1.162		1	2	150	90	2	1	2	0	160.955	1
60	84	3	17895.9	18228.7	1	44	5	1.4	5.829	5.48	1.445	3.414	0.536	2.4	1.195		3	1	137	93	1		2	0	195.116	1
61	73	3	16029.2	16217.1	2	50		0.88	6.328	4.84	2.834	2.664	0.842	2.325	1.162		2	1	140	65	1		2	0	295.475	3
62	71	3	20334.3	20198.9	1	49	0.52	1.22	6.772	5.35	2.235	3.103	0.913	2.4	1.13		2	2	191	80	1		2	0	230.655	2
63	66	4	7775.48	7965.05	1	49	3.11	1.86	4.996	5.12	0.869	2.87	0.866	2.5	0.904		1	1	122	69	2	2	2	0	151.517	1
64	72	1	3877.55	5883.34	1	55	2.96	0.72	5.94	4.53	2.845	2.508	0.884	2.425	1.098		1	1	166	85	1		2	0	280.138	3
65	51	3	86017.1	88381.7	1	47	2.18	1.27	6.495	5.04	0.982	3.336	0.808	2.3	0.904		2	1	134	84	1	1	2	0	228.566	2
66	73	3	52851.2	56625.7	1	57	5	1.19	6.439	3.21	0.745	1.681	0.763	2.425	1.259		3	1	128	63	2	1	2	0	227.538	2
67	62	4	6287.29	6754.16	2	45	3.2	1.37	5.051	5.72	0.994	3.879	0.766	2.425	0.872		2	2	166	106	1	2	2	0	199.994	1
68	56	4	28551.5	29663.9	1	50	5	1.14	5.718	5.09	0.903	3.543	1.022	2.3	0.775		3	1	129	87	1	1	9	0	218.911	2
69	71	1	5542.4	7352.58	2	54	1.29	1.34	5.218	4.91	1.095	3.077	0.66	2.225	1.066		1	2	92	50	1	1	1	0	233.032	2
70	60	5	50237.6	53538.9	1	51	5	1.45	6.051	6.7	2.247	4.215	0.935	2.45	1.195		2	1	132	65	2	1	2	0	244.088	2
71	84	3	25709.5	26914.3	2	47	2.55	1.99	5.329	6.34	0.835	3.957	0.629	2.25	1.098		1	2	120	48	1		2	0	160.317	1
72	65	3	30691.4	30703.8	2	50	2.58	1.06	5.773	5.09	1.298	3.439	1.13	2.3	1.066		3	2	127	81	1	2	1	0	256.537	3
73	54	4	16736.4	17388.5	2	45	2.27	1.32	6.439	5.46	1.49	3.465	1.058	2.375	1.421		3	1	125	68	1	1	2	1	224.207	2
74	80	3	20883.2	22943.5	1	52	1.56	1.09	5.218	5.04	3.003	2.586	0.678	2.35	0.84		1	1	117	66	1		2	0	190.465	1
75	81	3	25637.7	28167	1	56	5	2.25	5.44	6.21	1.005	3.491	0.67	2.475	1.518		3	2	121	64	1		2	0	228.116	2
76	75	4	11996	12556.9	2	46	0.96	1.6	6.495	4.5	0.892	2.483	0.824	2.425	1.356		2	2	153	95	2	1	2	0	259.399	3
77	60	4	8756.93	8970.43	2	51	5	2.72	5.551	6.54	0.689	3.517	1.063	2.425	1.259		3	1	127	65	2	1	2	0	233.627	2
78	69	3	40546.5	40803.6	1	49	2.61	1.55	5.718	4.01	1.4	1.81	0.695	2.425	1.098		2	2	127	62	1		2	0	222.902	2
79	78	3	43718.5	44231.2	2	46	1.89	1.53	5.94	5.22	0.971	3.258	0.872	2.45	1.227		1	1	116	70	1		2	1	196.597	1
80	82	3	12867.5	13106.7	2	53	1.27	1.16	6.106	4.06	1.005	2.431	0.959	2.325	1.162		1	1	163	65	1	1	2	0	205.093	1
81	70	4	9547.7	9994.13	1	51	5	1.34	5.551	4.71	0.655	3.051	0.917	2.325	0.904		3	1	119	48	2		2	0	213.662	2
82	66	2	50237.6	49637.3	1	51	5	1.6	5.773	5.33	1.231	3.155	0.84	2.3	0.936		3	1	108	55	1		2	0	207.595	1
83	56	2	31742.3	32614.9	1	47	1.29	1.91	4.996	5.09	2.089	2.224	0.77	2.275	1.162		1	1	132	81	2		2	0	215.385	2
84	61	3	79633.3	78681.8	1	52	3.51	1.5	5.995	5.12	0.44	3.414	0.818	2.475	1.13		2	1	134	62	1		2	0	211.593	1
85	73	4	11928.2	11712.3	2	49	1.74	1.22	5.662	3.41	0.937	1.758	0.759	2.35	1.292		2	1	131	81	1		9	0	232.232	2
86	53	3	89650.9	91877.5	2	46	5	1.97	6.162	6.41	0.892	4.034	0.798	2.45	1.13		3	2	153	95	1	2	2	1	239.248	2
87	75	3	32961.5	35315.5	2	52	5	1.5	5.607	5.72	1.027	3.75	0.619	2.475	1.195		3	1	122	66	1	1	9	0	219.254	2
88	74	3	40704.5	40938.9	2	50	2.24	0.88	6.217	4.73	1.581	3.129	0.796	2.375	0.969		3	2	111	64	1		2	0	285.509	3
89	71	3	41946.5	44942.2	1	47	2.03	1.19	5.495	5.84	1.49	3.982	0.745	2.4	0.71		2	1	156	91	1	1	2	0	217.423	2
90	54	3	29577.9	30312.5	2	44	0	1.16	5.662	6.26	1.152	4.577	0.665	2.475	1.13		2	2	159	69	1	2	2	0	243.013	2
91	55	3	135473	139663	1	50	5	1.97	4.996	5.61	2.213	2.638	0.884	2.475	0.969		3	2	139	60	1	1	2	0	209.586	1
92	51	3	108379	111358	2	55	5	1.34	5.44	6.26	1.411	4.267	0.808	2.4	1.162		2	1	125	67	1		2	0	231.781	2
93	74	3	48021	48297.5	2	47	5	1.66	5.551	5.61	0.948	3.517	0.836	2.35	1.13		3	1	130	63	1		2	0	240.107	2
94	65	4	9207.61	9432.09	2	44	5	1.91	4.94	5.84	0.745	3.595	0.916	2.4	1.033		3	1	138	75	1		2	0	208.971	1
95	58	3	29778.8	30699.6	1	55	0.63	1.09	6.273	6.05	1.773	4.163	0.908	2.425	0.904		3	2	143	81	1		2	1	276.442	3
96	66	3	60277.9	59557.6	2	44	5	0.98	5.607	5.25	2.54	3.103	0.743	2.325	1.066		2	1	125	68	1		2	0	328.887	3
97	56	4	25858.4	25918.8	2	49	2.24	1.09	5.94	4.58	0.632	3.207	1.141	2.375	1.259		1	2	128	63	1		1	0	226.943	2
98	55	3	76142.6	78497.1	1	48	5	1.19	5.384	5.46	2.01	3.336	1.111	2.2	1.13		1	1	119	71	2	1	2	0	267.913	3
99	72	3	18301.2	18179.3	1	46	0.92	1.01	5.495	5.69	1.694	3.905	0.572	2.375	1.195		3	1	141	70	1	1	2	0	218.091	2
100	64	4	9714.12	9950.96	2	49		1.97	5.662	5.33	0.802	3	0.697	2.425	1.001		1	1	143	53	1	2	2	0	210.435	1
101	69	5	12164.2	12460.8	1	49	5	1.78	6.55	5.77	1.298	3.388	0.99	2.35	0.646		3	1	195	88	1		2	0	262.733	3
102	75	1	4433.67	5881.73	2	58	1.54	1.47	6.328	4.55	1.468	2.405	0.812	2.275	1.13		1	2	173	92	1	2	2	0	190.865	1
103	50	3	98198.7	100898	1	56	5	2.12	5.607	4.86	0.858	2.353	0.994	2.4	1.356		3	1	100	69	1	1	2	0	177.681	1
104	69	4	12164.2	12460.8	1	52	0.71	1.4	4.774	5.35	0.711	3.62	0.482	2.475	1.066		1	2	132	58	2	2	2	0	125.837	1
105	80	1	11530.5	15296.5	1	52	0.4	1.29	4.996	4.03	1.264	2.172	0.618	2.375	1.259		1	1	122	57		2	2	0	183.547	1
106	62	3	50832.4	54172.9	2	52	5	1.32	4.774	5.15	2.224	2.819	0.841	2.425	1.098		3	1	119	84	1	1	2	0	221.95	2
107	82	1	5287.57	7676.57	1	55	0.46	1.97	6.051	4.6	1.694	1.862	0.653	2.25	1.066		1	2	107	60	1	2	2	0	181.798	1
108	64	1	7101.45	6419.93	2	55	1.87	1.29	5.384	7.55	2.947	4.913	0.944	2.225	0.904		1	2	121	85	1		2	0	271.575	3
109	53	3	80151.8	81229.9	2	44	5	0.96	5.94	5.22	2.314	3.207	0.87	2.4	1.324		3	1	139	88	1		2	0	258.057	3
110	64	3	74056.8	73171.9	2	47	3.5	1.01	5.495	4.99	1.727	3.181	0.717	2.4	1.001		3	1	129	69	1	1	2	0	252.43	3
111	70	3	15391.9	15572.4	2	50	1.21	1.01	5.107	6.15	4.268	3.181	0.758	2.375	1.13		2	2	143	77	1		2	0	314.191	3
112	64	1	3251.36	3060.42	1	58	0.94	1.47	5.551	5.35	0.96	3.439	0.84	2.35	1.227		2	1	150	73	1	1	2	0	204.857	1
113	50	3	63454	65198.4	2	56	5	1.4	5.662	4.14	0.711	2.405	1.047	2.35	1.324		3	1	114	75	1	1	2	0	198.886	1
114	66	3	35752	35324.8	1	50	0.75	1.6	5.384	4.81	0.734	2.87	0.669	2.425	1.162		1	2	97	63	1	2	2	0	164.019	1
115	66	3	63593.8	63997	2	49	3.03	2.17	6.661	4.11	1.152	1.422	0.717	2.4	1.744		2	1	136	48	1	2	2	0	230.887	2
116	60	3	31962	35300.2	2	50	0.71	0.91	6.051	5.77	2.676	3.646	0.735	2.5	0.936		1	2	114	68	1	2	2	0	219.144	2
117	54	4	20961	21638.9	1	44	1.77	2.35	5.051	6.18	0.79	3.465	0.94	2.3	1.066		3	1	97	67	1	1	2	0	195.928	1
118	67	4	8747.04	8960.3	1	48	0.63	1.37	5.607	4.81	1.14	2.922	0.889	2.425	1.001		1	2	142	54	1	2	2	0	214.025	2
119	50	3	35168.5	35641.6	1	46	1.2	1.09	5.495	5.02	0.79	3.569	0.796	2.375	1.195		3	1	130	82	1		2	0	201.235	1
120	82	3	20926	22984.6	2	44	1.14	1.09	4.94	5.46	2.36	3.284	0.652	2.475	1.13		1	1	154	65	1	1	2	0	220.496	2
121	50	4	25524.8	26584.7	2	50		1.45	5.551	4.55	0.892	2.689	1.122	2.3	1.098		3	2	119	74	1	1	2	0	297.222	3
122	58	1	22079.3	22778.6	1	56	3.11	1.24	5.384	4.84	0.79	3.233	1.064	2.325	1.227		3	1	112	67	1		2	0	250.162	3
123	60	1	5287.57	4968.52	1	55	5	2.15	5.162	4.37	0.339	2.069	0.869	2.25	1.356		3	1	107	64	1		2	0	168.852	1
124	70	1	7101.45	9792.11	1	57	1.95	1.16	6.661	6.1	2.834	3.646	0.721	2.475	1.098		2	1	145	75	1		2	0	277.146	3
125	81	3	21792.4	22608.5	2	50	4.09	2.74	5.218	4.22	0.711	1.138	0.658	2.325	1.13		3	1	140	47	1		2	0	143	1
126	50	4	20691.5	21360.7	2	58	0.93	1.78	6.495	5.09	0.881	2.896	0.991	2.425	1.388		3	2	129	83	1	2	2	0	172.559	1
127	70	3	20812.5	22045.1	1	57	2.09	1.47	5.218	5.97	1.829	3.672	0.651	2.325	1.001		3	2	123	69	1		2	0	242.57	2
128	54	3	33083.3	33905	2	46	5	1.53	5.995	4.22	0.542	2.431	0.829	2.3	0.969		1	1	121	59	1		1	0	260.801	3
129	71	3	32961.5	38455.1	2	52	4.92	1.01	5.44	3.18	0.779	1.81	0.728	2.35	1.098		3	1	99	61	1	1	9	0	241.178	2
130	55	3	85041.7	87671.4	2	48	2.04	1.29	5.495	5.43	0.835	3.75	1.02	2.3	1.098		3	2	114	61	1	1	2	0	247.904	2
131	56	4	20697.8	21504.3	1	51	2.88	1.09	5.662	7.84	1.897	5.87	1.012	2.4	1.227		1	1	129	82	1	1	2	0	279.19	3
132	51	1	22079.3	22778.6	1	56	5	1.34	5.162	5.22	1.106	3.362	0.662				3	1	129	85	1		2	0	219.119	2
133	57	4	19404	19449.3	2	56	1.49	1.19	4.94	5.2	0.892	3.595	0.687	2.45	1.195		1	1	107	69	1	2	2	0	180.282	1
134	70	4	11383	11915.3	1	55	5	1.6	5.551	3.9	0.576	2.043	0.859	2.4	1.13		1	1	156	74	1		2	0	184.095	1
135	51	1	15213.9	15320.9	1	58	5	1.34	6.051	7.01	4.031	3.827	0.763	2.375	0.969		1	2	120	69	1	1	2	0	254.503	3
136	72	4	11928.2	11712.3	2	49	1.12	0.8	4.94	4.29	1.208	2.948	0.755	2.15	1.13		1	2	144	81	1		2	0	241.347	2
137	56	3	105889	104617	1	49	3.73	1.45	5.273	4.16	0.858	2.327	0.583	2.5	0.969		3	1	132	85	2	2	2	0	183.325	1
138	85	3	20926	22984.6	2	50	1.89	2.07	4.663	6.21	0.994	3.672	0.643	2.4	1.292		3	1	152	47	1		2	0	165.779	1
139	55	4	27550.2	28623.6	1	58	4.08	1.32	6.273	4.4	4.606		0.822	2.35	1.195		3	2	141	81	1	2	2	0	302.571	3
140	66	2	50222.2	49622.2	1	58	2.21	1.6	5.218	5.84	0.689	3.931	0.835	2.375	1.195		1	1	112	77	1	1	2	0	224.421	2
141	51	3	89650.9	91877.5	2	46	5	1.53	5.384	4.29	0.756	2.431	1.025	2.475	1.324		3	1	123	77	1	1	2	1	262.237	3
142	65	1	4157.78	4113.54	2	56	2.78	0.75	6.217	4.37	2.292	2.56	0.881	2.35	1.033		1	1	106	67	2		2	0	256.157	3
143	65	3	60645.9	64631.2	1	45	1.79	1.27	6.606	5.48	1.84	3.362	0.863	2.325	1.098		3	1	158	77	1		2	0	261.071	3
144	57	3	84561	83545.5	2	49	5	1.37	5.218	5.25	1.468	3.207	0.799	2.375	0.969		3	1	120	70	2	1	2	0	261.269	3
145	53	3	95301.6	97668.6	1	46	1.38	1.24	5.273	5.33	1.276	3.491	0.782	2.325	1.13		3	2	110	71	1	2	2	0	205.857	1
146	52	4	24459.9	25381.5	1	52	3.27	2.25	4.774	6.36	1.095	3.62	0.696	2.425	0.904		1	1	118	55	1	2	2	0	185.724	1
147	57	3	105889	104617	1	49	2.1	1.16	5.94	6.34	1.423	4.526	0.981	2.3	1.066		2	1	148	89	2	2	2	0	360.308	3
148	52	3	84561	83545.5	2	49	5	1.68	5.773	6.23	1.231	3.982	1.008	2.325	1.292		2	2	114	71	1	1	2	0	348.728	3
149	76	3	43718.5	44632.6	2	46	1.44	1.22	5.384	3.98	0.881	2.353	0.829	2.425	1.066		1	1	124	63	1		2	0	270.38	3
150	51	1	18144	18718.6	1	55	2.55	1.24	5.273	5.77	1.976	3.62	0.743	2.325	1.066		2	2	115	79	1	1	2	0	220.132	2
151	53	3	98473.7	99798.3	2	47	5	1.06	5.384	5.25	2.213	3.181	0.853	2.375	1.162		3	1	115	66	1		2	0	256.563	3
152	52	1	8727.8	9234.06	1	70	2.2	1.22	6.273	4.86	1.118	3.129	0.825	2.25	0.969	76.9	1	1	109	67	1	1	2	1	237.825	2
153	72	3	7782.35	8620.7	1	62	1.02	1.97	5.884	5.22	0.689	2.948	0.689	2.375	1.098		1	1	149	90	1	1	2	1	234.515	2
154	68	4	7540.29	8475.05	1	72	1.63	1.22	6.162	3.85	0.802	2.276	0.93	2.3	1.066	35.9	1	1	210	91	2	1	9	0	233.138	2
155	50	3	89486.2	89649.8	2	60	5	1.27	5.384	4.63	1.253	2.793	0.948	2.4	1.001	94.8	3	1	117	71	1	1	2	1	250.173	3
156	51	4	20000.3	19889.4	2	68	2.84	0.88	5.218	4.68	2.235	2.767	0.651	2.325	1.195		2	1	123	88	2		2	1	230.471	2
157	51	2	12250.1	13450.1	1	68	2.92	0.83	5.384	5.15	4.843		0.704	2.225	0.969	65.6	3	1	95	63	1	2	2	0	253.249	3
158	69	2	7817.36	8986.39	2	61	2.86	1.19	6.439	3.93	1.231	2.172	0.884	2.35	1.066	64	1	1	135	77	1		9	1	227.109	2
159	51	3	87400.2	89129.8	1	68	5	1.5	5.273	5.87	2.145	3.388	0.696	2.425	1.259	72	3	1	121	76	2		1	1	204.742	1
160	53	3	105816	107742	1	69	5	1.34	5.329	6.36	1.694	4.241	0.795	2.275	1.227	85.1	3	2	113	85	1		2	0	233.592	2
161	80	3	20210.9	20739.1	1	65	3.65	0.8	5.273	3.13	1.152	1.81	0.881	2.425	1.13	32.9	3	1	114	36	1		9	1	175.739	1
162	61	2	7590.59	7733.84	1	71	1.25	1.24	6.384	4.63	1.287	2.793	0.809	2.5	1.324	91.5	3	1	153	83	1	1	2	1	232.969	2
163	65	1	8017.06	8168.36	1	71	2.19	1.5	6.772	4.27	1.75	1.965	0.924	2.4	1.388	68.4	3	1	142	70	1	1	2	1	260.623	3
164	58	3	121614	121836	2	61	5	1.34	5.218	6.96	1.49	4.939	0.882	2.2	1.13	80.1	3	1	113	71	1	1	1	1	275.524	3
165	80	3	12852.3	12993.7	2	59	0.96	1.09	5.662	4.29	0.937	2.767	0.574	2.15	1.13	62.8	2	2	150	63	1	1	2	0	190.145	1
166	60	2	3832.35	4135.25	1	70	1.67	1.09	6.828	6.8	3.364	4.163	0.975	2.525	1.13	63.4	1	1	124	74	2		2	1	271.907	3
167	80	3	12653.1	12924.5	1	59	0.69	1.53	5.773	4.84	0.813	2.948	0.675	2.325	1.259	62.9	1	2	156	66	1		2	1	195.413	1
168	59	1	15233	16759.6	1	71	4.38	1.34	5.607	4.53	1.298	2.586	0.75	2.3	1.066	86.1	3	1	126	73	1		1	1	226.38	2
169	64	3	46864.7	47353.4	1	61	4.67	1.06	5.829	4.71	2.574	2.457	0.79	2.425	1.098	15.5	2	1	121	75	1		2	1	263.206	3
170	50	3	77911.3	79453.1	2	68	5	1.19	5.662	3.65	0.971	2.017	0.787	2.4	1.195	76.9	3	1	118	66	1	1	2	1	233.974	2
171	75	1	10263.8	10464.6	1	66	0.73	1.19	5.94	5.64	2.676	3.233	0.732	2.35	1.033		2	2	130	55	2	1	2	1	214.18	2
172	73	3	33413	36761.1	2	62	2.14	0.98	6.939	5.72	2.732	3.491	0.804	2.275	1.162	57.4	3	1	153	93	1	1	1	1	268.801	3
173	58	1	11327.8	11355.8	2	64	5	1.81	5.44	4.55	1.016	2.276	0.856	2.3	1.162	97.4	3	1	125	87	1	2	1	1	188.812	1
174	80	3	12286.9	13044.9	2	62	1.79	1.78	5.329	4.84	0.598	2.767	0.542	2.175	1.259	60.4	3	1	153	80	2	1	2	1	189.843	1
175	70	2	9828.53	9902.59	1	71	3.53	1.22	5.607	5.38	1.998	3.258	0.777	2.35	1.356	40.2	2	2	131	63	1		2	1	265.665	3
176	72	3	10475.8	10452.2	2	67	1.15	1.89	5.662	5.51	2.021	2.689	0.847	2.3	1.066	59.5	2	2	162	87	1	1	2	1	281.692	3
177	64	4	10497.3	11046.5	2	65	1.57	0.78	5.218	5.56	1.479	4.112	1.046	2.2	1.001	37.8	1	2	205	77	1	2	2	0	279.036	3
178	78	1	10263.8	11189.8	1	66	1.28	1.6	6.384	4.42	1.987	1.914	0.804	2.375	1.066	36.9	1	1	141	67	1		2	1	283.861	3
179	68	4	5742.69	5840.05	1	61	1.61	1.29	6.106	4.47	1.163	2.638	1.078	2.025	0.936	56.8	3	1	166	81	1		2	0	243.533	2
180	63	2	4078.11	4263.06	1	62	4.25	1.66	5.551	6	1.005	3.879	0.731	2.175	1.066		2	1	138	75	1	1	2	1	223.878	2
181	72	2	8470.39	8534.21	1	72		1.68	5.607	4.24	0.813	2.198	0.612	2.25	0.775	14.2	1	1	158	73	1	1	2	0	176.927	1
182	58	4	16090.3	15848.1	2	71		2.4	5.551	5.66	0.519	3.026	0.852	2.125	0.904	32.4	2	1	115	82	1	1	2	1	217.126	2
183	64	3	58859.1	57830.4	2	62	1.35	1.66	5.384	6.41	1.468	4.086	0.701	2.225	1.162	29.8	2	2	162	87	1		1	1	226.689	2
184	56	3	82326.8	82477.4	1	60	4.38	1.03	4.718	5.09	2.168	3.077	0.765	2.475	1.066	89.9	3	1	129	81	1		2	1	244.63	2
185	54	3	82326.8	82477.4	1	60	5	1.4	5.884	6.34	1.411	4.293	0.813	2.25	0.936	64	3	1	140	91	1	1	2	0	224.892	2
186	51	1	13811.7	14061.3	1	66	1.04	1.09	6.661	5.38	1.773	3.491	1.029	2.275	1.033		1	1	163	105	1		2	1	315.878	3
187	71	1	8741.37	9173.76	2	70	3.41	1.24	5.051	5.12	1.942	3	0.807	2.35	1.13	61	3	1	120	85	1		2	0	212.744	2
188	73	3	36500.6	36926.9	2	66	4.64	1.22	5.995	3.41	0.858	1.81	0.695	2.275	1.259	83.7	3	1	121	91	1	1	9	1	229.291	2
189	53	4	19030	18743.6	1	68	1.99	1.37	5.107	5.92	0.689	4.241	0.885	2.35	0.904	21.9	2	1	119	73	2		2	0	241.758	2
190	80	3	11020	11141.2	2	60	1.67	1.6	6.106	3.67	0.531	1.836	0.606	2.275	1.356	76.5	3	2			1		9	0	167.364	1
191	53	1	15233	15708.1	1	71	1.16	1.06	6.106	6	2.235	3.905	0.719	2.4	1.259	88	1	1	119	76	1		2	0	262.136	3
192	70	3	9935.27	10074.2	2	59	2.86	1.06	6.495	5.25	2.845	2.896	0.7	2.175	0.936	55.7	2	1	138	62	1	1	2	1	298.704	3
193	52	3	19915	22182.1	2	63	1.01	1.03	5.551	5.79	1.671	3.982	0.715	2.325	1.292	42.1	3	2	126	93	1		2	0	222.998	2
194	53	1	15233	15708.1	1	71	0.7	1.53	5.329	5.33	1.829	2.974	0.698	2.45	1.13	71.5	1	1	107	73	1		2	1	238.035	2
195	64	2	6909.24	7649.71	1	72	1.16	1.32	5.384	4.63	1.152	2.793	0.76	2.2	1.098	47.5	1	1	130	60	1	2	2	1	212.323	1
196	65	1	5820.83	6026.96	2	70	1.69	0.85	6.994	5.02	2.202	3.155	0.763	2.225	0.969	32.6	1	2	119	68	2		2	1	258.567	3
197	61	3	38694.4	39600.4	2	69	2.98	1.32	5.773	4.5	1.423	2.534	0.807	2.3	1.162	32.9	3	1	115	77	1		2	1	264.329	3
198	60	1	7258.81	7395.8	1	69	5	1.14	6.217	4.6	1.535	2.767	0.807	2.325	1.13		3	1	121	79	1		2	0	302.105	3
199	53	3	86053.5	86210.8	1	59	4.75	1.11	5.44	6.05	2.371	3.853	0.735	2.4	1.098	52.9	3	1	124	63	1	2	2	1	243.538	2
200	66	2	5811.14	6074.68	2	62	2.86	1.6	5.329	6.75	0.937	4.707	0.942	2.25	1.13	59.4	2	1	150	71	1		2	1	282.359	3
201	54	2	11086.9	11432.7	1	73	0.73	0.85	4.996	5.77	4.324	2.922	0.831	2.375	1.259	62.2	1	1	132	82	1		2	0	290.983	3
202	62	4	7543.24	7641.13	2	67	1.23	2.22	5.107	7.89	1.468	4.991	0.766	2.4	1.259	27.3	3	1	103	62	1		2	0	197.838	1
203	61	4	7237.07	7080.74	2	67	1.57	1.06	5.884	6.98	1.287	5.327	1.122	2.45	1.13	19	1	2	137	71	1	2	2	0	369.591	3
204	60	4	6134.06	6094.55	2	60	2.17	0.96	4.996	5.09	1.75	3.336	0.997	2.475	0.969	45.5	2	1	125	74	1	2	2	1	241.43	2
205	64	2	8017.06	8416.89	1	71		1.11	6.772	3.83	1.524	2.017	0.992	2.325	1.292	76.6	3	1	143	76	1	1	2	1	255.247	3
206	69	4	5758.08	5576.08	1	62	0.83	1.27	5.495	3.49	0.734	1.888	0.875	2.25	1.066	17	3	2	121	49	1		2	0	236.476	2
207	62	3	21953.5	21478.6	2	59	0.8	1.78	5.162	4.58	0.813	2.431	0.68	2.3	0.936	89.8	1	1	120	67	1	2	9	1	153.963	1
208	57	4	21115.1	20797.3	2	67	0.68	1.84	5.607	4.94	0.914	2.689	1.25	2.3	1.518	17	3	1	158	75	1	1	2	1	276.188	3
209	77	2	7080.45	7523.1	2	60	1.02	2.12	5.44	7.16	1.185	4.5	0.728	2.3	0.936	18.2	1	2	140	85	1		2	0	164.934	1
210	79	3	8872.86	9172.06	1	67	1.47	0.93	5.551	4.78	2.405	2.741	0.824	2.25	1.13	86.9	1	1	153	77	1	2	2	0	272.079	3
211	52	1	17560.2	18832.4	2	65	3.4	1.09	5.718	6.52	1.569	4.707	0.698	2.2	1.388	48.4	3	1	105	75	1		2	1	251.281	3
212	53	4	19030	18743.6	1	68		2.07	5.273	3.31	0.237	1.138	0.963	2.5	1.195	30.9	1	1	114	70	1	1	2	0	232.5	2
213	74	3	8384.65	8232.11	1	61	3.43	1.03	6.439	3.39	0.914	1.94	0.813	2.525	1.13	59.1	2	2	149	53	1		2	0	254.239	3
214	80	3	19435.1	20809.1	2	62	5	1.29	6.106	3.49	0.971	1.758	0.676	2.15	1.195	81.6	1	2	113	53	1		2	0	234.388	2
215	75	3	37294.1	40857.1	2	66	2.1	1.58	5.107	5.17	0.881	3.181	1.046	2.325	1.033	77	2	1	131	59	1		2	1	307.36	3
216	61	1	5960.41	6431.5	2	72	0.66	0.72	5.662	4.94	3.387	2.664	0.918	2.325	1.227	65.3	1	1	123	68	2	1	2	0	310.845	3
217	80	3	26630	27360	1	69	1.75	1.76	5.718	4.63	1.423	2.224	0.546	2.5	1.13	127	2	1	150	48	1		2	1	193.552	1
218	80	1	6772.86	7383.92	1	73	0.87	1.09	6.273	4.14	1.423	2.405	0.593	2.375	1.066	66.6	1	1	125	78	2		2	0	190.805	1
219	66	3	49593.5	48520.7	1	67	2.92	1.42	5.718	4.19	1.468	2.095	1.066	2.3	0.936	52.6	3	1	99	48	1		2	1	320.564	3
220	70	3	27196.6	27931.2	2	63	5	0.85	6.162	2.77	1.129	1.396	1.052	2.175	1.001	56	3	1	115	64	1	1	2	1	329.688	3
221	63	4	7750.96	7851.55	2	67	5	0.96	6.661	4.16	1.874	2.353	0.857	2.45	1.066		3	1			1	2	2	1	273.52	3
222	53	2	10920.1	11711.2	2	68	1.44	1.81	6.883	4.73	0.914	2.508	0.677	2.35	1.162	49.3	1	2	136	88	2	1	2	0	200.598	1
223	60	3	18457	18226.4	1	60	0.73	1.47	5.662	4.97	1.366	2.87	0.901	2.275	0.872	63.2	3	2	139	79	1		1	1	253.799	3
224	64	1	5468.24	5716.23	1	64	0.68	0.83	6.661	5.2	2.484	3.233	0.913	2.3	1.001	36.5	1	1	119	77	2		2	0	329.612	3
225	80	2	13320.6	14144.3	1	72	5	1.63	5.495	3.7	0.666	1.758	0.712	2.275	1.195	58.4	3	1	107	58	1		2	0	233.72	2
226	52	3	21569.9	22364.7	1	73	0.73	1.01	6.328	7.73	1.795	5.896	0.739	2.35	1.13	37.7	2	1	111	62		2	2	0	268.074	3
227	54	4	20000.3	19889.4	2	68	2.56	2.61	6.384	5.17	0.395	2.379	0.684	2.35	1.098	70.1	1	2	134	73	1	1	2	1	157.468	1
228	66	3	40876.9	41834	1	70	5	1.14	5.551	3.83	1.084	2.198	0.898	2.25	1.066	65.9	3	1	143	68	1		2	1	284.043	3
229	56	1	15898.4	17050.2	1	66	2.68	1.63	6.217	5.66	1.185	3.491	0.924	2.375	0.872	78.7	1	1	135	74	1	1	2	1	236.858	2
230	67	3	16702.9	16411	2	62	1.27	1.32	5.162	3.93	0.892	2.198	0.594	2.3	1.098	44.8	2	2	148	72	2	1	2	0	204.073	1
231	59	2	16143	17724.4	1	66	5	1.14	6.106	6.23	3.195	3.62	0.898	2.275	1.098	39.3	3	1	116	75	2	1	2	1	297.016	3
232	80	3	19135.7	21022.8	1	65	5	1.29	5.329	6.08	1.784	3.957	0.694	2.4	1.033	77.6	1	2	116	55	1	1	2	1	265.423	3
233	74	3	30052.8	34654.3	1	60	5	1.45	5.773	4.97	1.705	2.741	0.826	2.375	1.259	47.7	2	1	134	68	1	1	2	0	262.06	3
234	53	1	15233	16759.6	1	71		1.09	6.106	4.89	1.727	3	0.629	2.325	1.066		3	1	121	73	1	2	2	0	248.72	2
235	57	3	66478.7	68928.2	1	70	5	1.76	6.661	6.36	1.389	3.957	0.826	2.4	1.066	95.9	3	1	123	74	1		2	1	213.489	2
236	73	2	8946.3	9505.59	1	72	0.69	1.84	6.606	7.06	1.163	4.681	0.942	2.425	0.84		1	1					2	0	255.865	3
237	54	3	72231.7	80454.4	2	63	1.23	0.91	5.884	4.55	1.152	3.129	0.707	2.375	1.033		1	1	118	60	1	2	2	0	238.776	2
238	55	3	102792	104664	1	69	2.34	1.37	5.329	5.79	0.429	4.215	0.889	2.5	1.001		1	1	92	63	2	1	2	1	184.266	1
239	55	3	26423.6	26471.9	2	60	2.95	0.8	5.829	4.11	1.626	2.56	0.63	2.4	1.162		1	1	111	77	1		1	1	210.227	1
240	74	3	30052.8	29506	1	60	1.83	2.51	4.885	4.68	0.621	1.888	0.71	2.3	1.033	80	3	1	110	77	1		1	0	168.219	1
241	62	3	48105	49231.3	2	73	5	1.78	5.884	4.84	0.598	2.767	0.975	2.4	1.033	59.7	3	1	113	71	1	1	2	1	199.944	1
242	76	3	9498.13	9325.33	2	63	0.93	1.03	6.661	5.28	2.066	3.284	0.844	2.3	0.969	70.9	1	2	161	79	1	1	2	0	305.352	3
243	53	3	75788	79280.1	1	65	5	1.42	5.94	6.65	1.456	4.551	0.811	2.4	1.292	73	3	2	135	82	1		2	1	242.821	2
244	54	1	14567.2	15021.5	1	69	5	1.22	5.551	5.59	0.914	3.957	0.714	2.375	1.001	44.9	3	2	115	81	1	1	2	1	223.527	2
245	56	3	86921.8	88761	2	62	3.69	1.03	6.772	5.46	1.535	3.724	0.827	2.3	0.807	57	2	1	155	79	1	2	1	1	247.064	2
246	64	1	5524.58	6116.65	1	73	0.7	2.25	6.051	4.91	1.163	2.121	0.737	2.4	1.324	40.7	1	2	139	85	1	1	2	0	234.211	2
247	60	4	6933.44	6742.8	1	68	5	1.6	5.607	5.48	1.581	3.155	0.94	2.45	1.195	29.1	2	1	143	87	1		2	1	199.254	1
248	80	3	11478	11604.3	1	67	1.24	1.06	6.772	5.02	1.264	3.388	0.603	2.275	1.162	73.1	1	1	120	55	2		2	1	202.104	1
249	61	4	7963.93	8067.29	1	72	5	1.24	5.44	4.68	0.474	3.233	0.665	2.325	1.001	21	3	1	130	81	1	1	2	0	197.222	1
250	50	4	49253.1	48980.2	1	65	3.87	1.16	5.384	5.07	0.96	3.465	1.108	2.375	1.13	34.1	3	1	142	84	1	1	2	0	280.027	3
251	50	2	14772.3	14808.9	2	61	3.13	0.96	4.885	5.51	1.682	3.776	0.685	2.325	1.001	32.7	2	2	161	89	1	2	2	0	180.508	1
252	60	3	55320	56615.2	1	68	5	1.06	6.051	6	1.163	4.396	0.805	2.325	0.904		3	2	131	80	1	2	2	1	216.6	2
253	56	2	13322.3	14627.3	1	72	1.9	0.75	5.273	6.59	4.956		0.63	2.75	0.807	50.3	3	2	128	79	1		2	0	249.327	2
254	52	3	21955.5	24035.2	1	63	1.16	1.14	5.662	6.08	1.366	4.319	0.834	2.325	1.001	66	3	1	135	91	1		2	1	229.536	2
255	51	3	116687	116901	2	60	5	1.06	5.495	5.04	1.253	3.414	0.792	2.525	0.936	70	3	1	123	76	1		2	0	264.115	3
256	68	2	12040.8	12992.4	1	72	1.9	1.6	5.718	6.7	0.802	4.732	0.681	2.3	1.162	56.4	1	1	137	73	2	1	2	1	229.309	2
257	55	4	15735.4	15498.5	1	70	5	0.85	6.495	5.61	2.235	3.724	0.98	2.35	1.292	63.9	3	2	137	76	1	1	2	1	240.95	2
258	61	4	6379.23	6177.59	2	64	1.61	1.5	5.107	7.58	2.111	5.12	0.919	2.425	0.969	64.4	3	1	121	71	1		2	0	279.765	3
259	60	5	64298	65803.5	2	66	5	2.09	5.051	6.54	0.576	4.189	0.873	2.35	1.066		3	1	110	71	1		2	1	164.755	1
260	61	4	7750.96	7618.35	2	67	3.46	2.22	6.051	3.7	0.553	1.215	0.978	2.225	1.259	29.1	3	2	159	75	1		2	1	260.134	3
261	54	1	10622.5	11392.1	1	65	2.42	1.27	5.829	7.76	1.66	5.741	0.983	2.325	1.195	48.5	2	1	119	68	1		2	1	271.67	3
262	62	1	6366.21	6869.38	2	71	1.25	1.24	5.273	4.58	1.389	2.689	0.799	2.325	1.066		1	2	103	63	1		2	1	251.688	3
263	59	3	103466	103655	2	60	5	1.53	6.55	3.93	0.847	2.017	0.921	2.225	0.969	87.4	3	1	91	63	1	1	2	1	330.009	3
264	57	2	11086.9	12197.9	2	73		1.32	6.106	5.3	1.434	3.336	0.932	2.25	1.033	56	3	2	135	85	2	1	2	1	237.221	2
265	58	3	81663.2	89777.9	2	59	5	1.45	5.384	4.99	1.118	3.026	0.897	2.325	0.969	64.9	3	1	128	75	1		2	1	204.288	1
266	57	3	83459.2	83611.8	2	63	2.14	0.8	5.884	5.66	3.647	3.181	0.873	2.25	1.162	65	2	1	101	70	2		2	1	266.899	3
267	80	3	23034.1	23287.4	1	59	4.02	1.03	6.328	4.84	2.168	2.819	0.674	2.45	1.033	54.9	2	1	159	59	2	1	2	0	266.926	3
268	54	3	24855.9	25308.4	2	71	1.44	1.45	5.495	5.53	1.513	3.388	0.788	2.35	1.388		1	2	145	90	1	2	2	0	217.707	2
269	59	3	83459.2	83611.8	2	63	5	2.22	4.996	6.49	1.242	3.698	0.799	2.35	1.485	75.5	3	1	118	66	1	2	2	0	212.338	1
270	69	3	52939.8	52278.5	1	60	5	1.6	6.273	4.5	1.524	2.198	0.753	2.325	1.066	69.7	3	1	115	62	1		2	1	229.299	2
271	53	3	77911.3	79453.1	2	68	2.59	1.42	4.829	6.26	1.953	3.931	0.899	2.525	1.518	82.4	3	1	122	79	1		1	1	244.306	2
272	80	3	23034.1	23746.4	2	67	1.96	1.27	5.607	6.96	1.366	5.069	0.748	2.325	1.162	40.2	2	2	130	65	1		2	1	279.056	3
273	72	2	10685.1	10720.1	2	61		1.58	5.329	6.34	1.197	4.215	0.841	2.325	1.195		3	1	111	58	1	1	2	0	241.445	2
274	69	4	6852.09	6704.08	1	59	1.28	1.34	5.607	4.24	0.565	2.638	0.68	2.475	1.033	38	1	1	117	69	1		2	0	177.205	1
275	57	2	10271.1	10866.9	2	73		1.16	5.44	5.56	1.344	3.776	1.006	2.425	0.936		2	1	153	79	1	1	2	1	232.295	2
276	77	3	7311.86	7295.37	2	69	1.79	0.88	6.051	4.34	1.095	2.974	0.625	2.25	1.001	73.7	2	1	108	59	2	1	2	1	241.67	2
277	80	3	12852.3	12993.7	2	59		1.29	5.107	4.81	1.535	2.819	0.555	2.175	1.001	29.3	1	1	137	80	1		2	0	243.532	2
278	80	3	24669.7	25699.9	2	67	3.39	1.24	5.162	4.71	1.479	2.793	0.637	2.35	0.872	22.6	3	1	137	69	2	1	2	1	215.252	2
279	52	3	121614	124187	2	61	4.25	1.09	5.44	4.11	0.61	2.741	0.836	2.325	1.13		2	2	127	73	1	2	2	1	215.225	2
280	60	3	20889.1	20437.2	2	59	0.82	1.34	5.995	6.03	2.235	3.646	0.777	2.475	0.872	79.1	1	1	123	90	2		2	1	203.543	1
281	80	2	5754.01	7219.67	2	69	1.06	0.7	5.662	4.16	2.743	2.198	0.605	2.4	1.195	79.3	3	1	148	70	1		2	1	235.339	2
282	80	3	12286.9	12422	2	63	2.6	1.09	6.162	2.51	0.79	1.06	1.005	2.275	1.033	49.2	2	2	114	51	1	1	2	1	260.096	3
283	80	3	11102.3	12197.1	1	65	0.95	1.5	6.939	5.77	2.179	3.258	0.707	2.3	1.195	72	1	2	127	69	1	2	2	0	297.63	3
284	58	2	14772.3	14808.9	2	61	2.64	1.22	5.829	5.46	0.926	3.827	0.608	2.125	1.066	60.1	1	1	126	63	1		2	0	231.781	2
285	57	1	16143	17312.5	1	66	0.73	1.16	6.106	6.72	2.563	4.396	1.041	2.325	1.227	79.4	1	2	139	84	1		2	1	237.128	2
286	64	5	63205.8	67197.7	1	69	2.05	1.14	5.718	4.86	1.592	3	0.95	2.5	1.066		1	1	105	69	1	1	2	0	307.695	3
287	60	4	10497.3	10758.9	2	65	5	1.53	5.051	5.12	0.779	3.233	0.981	2.2	0.969	30.9	3	1	119	69	1	1	2	1	173.436	1
288	62	3	20581.7	20222.1	2	72	1.29	1.84	5.607	5.64	1.264	3.233	0.767	2.35	1.066	33.7	2	1	125	75	1	2	1	0	228.281	2
289	58	3	25211.3	27716.5	2	59	2.14	1.14	5.773	4.14	1.073	2.508	0.726	2.35	0.84	68.1	2	1	142	79	1		2	0	233.21	2
290	62	3	52939.8	51794.7	1	60	5	1.68	5.273	4.71	0.7	2.715	0.763	2.325	1.162	117	3	1	114	69	1	1	2	1	186.117	1
291	80	4	11283.6	11358.3	1	59	0.08	1.34	5.495	4.89	0.734	3.207	0.764	2.275	0.904	19.6	1	2	108	47	1	1	2	0	209.743	1
292	68	3	53088.3	52807.4	2	63	2.86	0.93	4.94	6.1	2.631	3.957	1.145	2.225	1.033		3	1	125	82	1		2	1	243.923	2
293	65	2	5821.32	6204.25	2	68	1.23	0.93	6.384	5.2	3.026	2.87	0.796	2.35	1.356	42	3	1	124	79	1		1	0	269.998	3
294	64	4	5758.08	5720.99	1	62	4.41	1.4	5.829	5.9	1.208	3.957	0.655	2.3	1.356	35.6	2	2	153	78	1	2	2	0	200.214	1
295	80	3	23307.6	24648.8	1	68	0.17	0.8	6.384	5.02	1.784	3.388	0.901	2.275	1.356	42.6	3	2	164	79	1		2	1	222.664	2
296	55	2	14772.3	14808.9	2	61	2.14	1.68	6.051	6.23	1.061	4.06	0.859	2.325	1.227	78.1	2	1	157	95	1	2	9	1	228.741	2
297	51	3	91441.2	100528	2	59	3.71	0.85	5.662	4.73	1.152	3.362	1.002	2.175	0.904	74.1	3	2	123	76	1	1	1	1	306.419	3
298	74	3	30052.8	29781.7	1	60	4.75	1.11	5.773	5.04	1.682	3.155	0.675	2.35	1.195	34	3	1	92	59	1	1	9	1	221.731	2
299	51	3	87404.2	90669.4	1	61	2.35	1.55	5.662	6.7	3.748	3.439	0.977	2.375	1.13	72.5	1	2	133	89	1	2	2	1	252.674	3
300	57	1	14238.2	15269.7	2	66	3.98	0.96	5.607	5.4	2.732	3.207	1.083	2.275	1.001	86.2	2	1	115	79	1	2	9	1	324.959	3
301	80	3	10846.5	11148.9	1	61	1.28	1.42	6.661	4.73	0.768	2.948	0.661	2.275	1.033		2	1	145	61	1		2	0	178.582	1
302	52	1	6579.72	7884.84	2	69		0.93	5.273	5.07	1.976	3.233	0.689	2.3	1.066		1	1	103	69	1	2	2	1	214.085	2
303	52	4	26263.2	28390	1	69	0.98	1.27	5.495	3.9	1.061	2.146	0.924	2.4	1.292	33.9	3	2	118	69	1	1	2	1	245.251	2
304	68	4	6350.04	6248.78	1	65	2.56	1.01	5.551	4.58	1.287	2.974	0.787	2.35	1.001	18.3	2	1	109	53	2		2	0	266.884	3
305	65	3	19060.5	18648.2	1	59	0.59	1.5	5.884	5.25	0.982	3.31	0.781	2.35	1.066	29.1	3	2	154	75	1		1	1	209.893	1
306	54	5	66813.5	69570.5	1	65	4.35	1.03	4.885	8.51	1.603	6.749	0.808	2.3	1.066	20.4	3	1	127	79	2	2	2	0	168.158	1
307	55	3	66464.9	68914	2	69	5	1.58	4.441	6.1	1.027	4.06	0.745	2.375	1.259	50.2	3	1	113	83	1	1	2	0	185.806	1
308	65	5	19866.9	24785.7	2	67	0.1	1.5	6.883	5.38	1.332	3.258	0.679	2.325	0.807	40.4	2	1	139	78		2	2	1	170.66	1
309	63	3	52939.8	51794.7	1	60	4.38	1.53	5.718	4.97	0.756	3.103	0.851	2.525	0.807	87.9	3	1	111	74	1		2	1	297.583	3
310	64	2	9107.12	9820.58	2	65	0.85	0.96	6.717	4.09	1.321	2.534	0.793	2.325	1.13	80.3	3	2	137	64	2	2	2	0	248.658	2
311	51	3	102792	106580	1	69	5	1.27	5.551	4.94	0.994	3.207	0.644	2.375	1.162	86.9	1	2	113	81	1		2	1	234.734	2
312	80	3	24567.9	25327.6	1	64	1.14	1.63	5.44	5.33	1.716	2.922	0.586	2.2	1.162	42.5	2	1	133	58	1	2	2	0	181.791	1
313	51	3	94535.8	105298	2	63	3.92	1.22	5.995	5.38	1.061	3.672	0.79	2.275	1.001	75.5	1	1	121	74	1	2	2	1	198.205	1
314	78	2	6124.26	7835.05	1	62	0.82	1.53	4.829	5.09	0.971	3.129	0.595	2.325	1.066	50.1	1	2	91	52	2	1	2	0	202.881	1
315	68	3	64298	65803.5	2	66		2.66	6.328	6.08	1.208	2.87	0.706	2.475	1.324	113	3	1	88	61	1		9	1	220.948	2
316	50	2	9970.34	10324.2	1	62	0.87	0.88	5.218	5.28	4.019	2.56	0.913	2.35	1.227	34.4	1	1	128	87	1	2	2	1	334.251	3
317	67	3	64448.3	65957.2	2	61		1.34	5.495	3.54	0.756	1.862	0.614	2.375	1.066	111	3	1	121	71	2	1	2	1	192.939	1
318	66	1	3783.54	4189.02	2	70		1.03	6.495	4.24	1.897	2.327	0.76	2.325	1.066	64.6	1	1	123	60	1		2	1	286.546	3
319	52	4	19637.9	19812.6	1	64	3.92	1.03	5.829	5.09	0.779	3.698	0.859	2.275	1.292	18.4	2	1	123	77	2		2	1	292.313	3
320	52	3	83459.2	83611.8	2	63	5	1.5	5.773	5.22	1.095	3.233	0.92	2.325	1.066	78.8	3	1	120	69	1	1	2	1	282.294	3
321	52	2	11835.8	12522.4	2	71	2.82	1.19	5.384	4.76	1.118	3.051	0.792	2.4	1.195	23.7	3	1	123	77	2	1	1	1	260.997	3
322	61	3	49517.6	50676.9	2	60	2.31	1.4	6.051	5.48	1.084	3.595	0.679	2.3	1.162	49.5	3	2	106	61	1	1	9	0	229.904	2
323	63	1	8842.52	9171.11	1	66	0.88	1.45	6.828	6.57	1.152	4.603	0.715	2.425	1.033	67	1	1	148	77	1		2	1	260.222	3
324	56	4	23747.3	23615.7	2	67		1.24	5.884	4.55	0.779	2.948	0.953	2.325	1.066	63.7	3	1	123	75	1	2	2	1	246.542	2
325	63	3	49593.5	50110.6	1	67		1.34	5.718	4.4	0.937	2.612	0.612	2.325	1.066	97.8	2	1	145	89	2	2	2	0	176.488	1
326	79	4	11417.6	11679.8	1	68	3.07	1.68	5.995	4.37	0.406	2.508	0.81	2.375	1.001	38.9	2	1	135	79	1	1	2	0	184.163	1
327	51	3	92508.1	96770.5	2	67	5	1.5	5.773	5.4	1.039	3.439	0.856	2.45	1.162	69.4	3	1	108	72	1	1	2	0	221.824	2
328	59	3	107491	109448	1	71		2.12	5.551	5.46	0.373	3.155	0.728	2.35	1.259	46.6	3	2	130	82	1		2	1	214.996	2
329	80	3	26418.9	27235.9	2	60	1.5	1.11	5.829	3.8	0.937	2.25	0.571	2.375	1.162	48.6	1	1	106	66	2	1	2	0	179.073	1
330	57	2	14772.3	15296.7	2	61	0.6	1.19	6.106	6.15	4.076	3.103	0.87	2.425	1.485	81.3	3	1	127	70	2	1	2	1	272.146	3
331	58	2	11086.9	11432.7	1	73		1.53	5.329	5.46	0.734	3.595	0.873	2.35	1.066	63.5	1	2	176	107	1		1	0	238.874	2
332	59	1	9420.99	9714.85	1	70	1.55	1.16	5.607	4.63	1.242	2.896	0.705	2.325	1.195	63.7	1	1	113	78	1		2	1	215.648	2
333	53	1	17560.2	19280.4	2	65	3.57	1.58	6.939	4.47	1.468	2.224	1.035	2.3	1.098		3	1	128	78	1	2	2	1	245.324	2
334	50	3	28008	29298.5	2	66	0.71	1.86	6.495	5.15	0.858	2.896	0.844	2.4	0.807	55.8	3	2	157	88	1		2	1	277.864	3
335	55	2	13888	14381	2	62	2.62	1.29	6.883	6.98	2.1	4.732	0.871	2.25	0.872	50.2	3	1	114	65	1	1	1	1	267.212	3
336	54	4	20512	20473.5	1	79	1.39	2.22	5.384	5.22	0.96	2.56	0.927	2.35	1.162	40.5	3	2	143	97	1	1	2	1	221.591	2
337	58	4	17158.9	18014.4	1	84	0.28	1.78	5.107	6.03	0.994	3.776	0.828	2.275	1.162	43.2	1	2	138	89	1	2	2	1	243.116	2
338	78	2	13703.9	14387	2	82		1.14	5.829	7.01	2.269	4.836	0.85	2.35	1.195	77.2	3	2	132	57	2	1	2	1	317.203	3
339	63	3	53058.4	52696.4	1	80	2.8	1.09	6.939	5.35	1.106	3.75	0.809	2.325	1.13	55.2	3	1	127	70	1	1	2	1	239.455	2
340	72	5	10296	10399.4	2	76		2.35	6.939	6.49	1.14	3.62	0.658	2.6	1.162	50.3	1	2	133	82	1	2	2	0	127.667	1
341	55	1	19113.1	19364.2	1	75	0.45	1.47	5.495	6.47	1.739	4.189	0.784	2.25	1.033	89.3	1	1	134	65	1		2	1	203.897	1
342	62	1	5482.66	5296.29	3	86	1.91	1.71	6.717	5.3	1.14	3.077	0.959	2.4	0.936	75.1	1	2	175	103	1		9	1	281.235	3
343	74	5	22799.1	22662.9	2	79	1.35	1.27	4.607	4.03	0.531	2.534	0.554	2.35	0.969	34.5	1	1	130	74			2	0	164.623	1
344	51	4	18842.3	18761.4	2	86	1.36	1.42	5.107	3.57	1.106	1.629	0.664	2.15	0.904	29.8	3	2	119	79	1		2	1	212.612	2
345	57	4	23882	23837.1	1	87	4.26	1.11	5.995	3.36	1.298	1.655	1.017	1.875	0.904	83.5	3	1	140	98	1		2	1	309.443	3
346	59	3	23160.6	24020.2	2	76		1.14	5.607	4.4	1.897	2.379	0.603	2.35	1.001	61.3	3	1	128	79	1	2	2	0	223.887	2
347	58	3	102928	106749	2	80	5	1.06	6.384	5.69	1.502	3.931	0.889	2.625	0.969	70.5	2	1	136	95	1		2	1	297.147	3
348	80	3	23061.1	23506.3	2	77	4.8	1.47	5.662	3.62	0.734	1.81	0.733	2.3	1.55	75.1	1	1	119	53	1		2	0	182.795	1
349	59	2	14216.4	14617.9	2	77		1.01	5.884	5.95	2.574	3.75	0.816	2.3	0.969	74.6	3	1	127	62	1	1	2	1	293.833	3
350	54	1	14216.4	14704.6	2	77	3.17	1.14	5.607	4.97	1.908	2.948	0.796	2.3	0.743	54.9	1	1	137	84	2		2	1	307.221	3
351	52	1	10114.5	10247.3	2	88	1.46	0.98	5.884	5.07	1.468	3.414	0.766	2.35	1.033	68.5	1	1	161	101	2	1	2	0	279.452	3
352	67	3	59047.1	59368.6	2	76	4.16	1.22	5.718	4.76	0.869	3.155	0.837	2.375	0.936	68.5	2	1	127	55	1		1	1	278.886	3
353	67	3	57793.1	58107.8	2	81	5	1.34	5.44	6.44	1.152	4.577	1.257	2.3	1.033	103	3	2	121	65	1	1	2	1	258.825	3
354	58	2	12276.1	12490.5	2	82		1.53	6.661	6.41	1.05	4.396	0.806	2.375	1.324	62.9	1	1	135	84	1		2	1	315.832	3
355	80	3	23504	23869.1	1	81	3.6	1.03	5.829	5.17	1.648	3.388	0.803	2.275	1.001	65.7	3	2	178	73	1		2	1	241.499	2
356	53	1	14486.7	14984.1	1	87	1.41	1.06	6.162	4.58	1.953	2.612	0.792	2.225	1.033	38.6	1	2	127	57	1	2	2	0	302.966	3
357	66	3	71913.5	71422.9	2	79	5	1.45	6.495	4.47	1.061	2.534	0.644	2.325	1.292	79.3	3	1	79	55	1		2	1	276.8	3
358	62	5	56052.8	55670.4	2	86	5	1.27	5.329	4.76	1.389	2.845	0.883	2.35	1.195	74	3	1	109	72	2		2	1	228.46	2
359	54	1	11334.5	11723.8	2	88		1.29	5.884	4.84	1.863	2.689	0.791	2.4	1.066	33	2	1	97	70	1	1	1	0	261.849	3
360	65	4	8577.51	8990.49	1	84	1.99	1.01	5.551	5.12	0.914	3.698	0.952	2.275	1.227	25.5	1	2	124	59	1	2	2	0	333.256	3
361	51	3	97552.1	101173	2	76	3.91	0.93	5.44	3.9	3.443	1.396	0.869	2.35	1.195	49.7	3	2	127	89	1	1	2	1	359.109	3
362	56	3	24437	24300.3	2	80	0.88	1.06	6.606	5.28	1.118	3.698	0.744	2.4	0.904	79.5	3	2	97	69	2		1	1	229.268	2
363	59	3	20690.4	21458.4	1	79	1.38	1.29	5.107	6.05	0.971	4.319	0.714	2.375	1.195	33.1	3	2	158	95	1	1	2	0	193.159	1
364	79	2	9484.03	10411.4	1	88		1.53	6.162	4.55	1.84	2.172	0.773	2.275	0.904	35.8	1	1	167	63	1	2	2	1	227.935	2
365	68	3	23308.1	23063.4	1	83	0.91	0.62	5.829	4.84	1.423	3.569	0.815	2.175	1.001	58.1	3	1	141	70	1	2	2	0	204.532	1
366	75	3	35221.9	35141.5	1	82	3.09	0.98	5.884	3.23	0.982	1.81	0.879	2.35	1.13	91.4	3	1	119	59	1		2	1	255.364	3
367	50	4	18656.7	18555.8	2	84		3.44	4.996	5.07	0.44	1.422	0.903	2.3	1.259	39.9	3	2	135	97	1	1	2	1	176.97	1
368	55	3	102002	105788	2	83	5	1.81	5.718	4.71	0.7	2.586	0.855	2.275	1.033	72.8	3	1	127	68	1	2	2	1	180.901	1
369	52	3	24638.7	24500.8	1	83	0.71	0.88	5.051	4.76	1.468	3.207	0.923	2.35	1.098	47.5	2	2	123	79	1	2	2	1	201.498	1
370	61	4	12079.3	12010.7	2	75	2.06	2.69	5.829	5.82	0.418	2.948	0.795	2.65	1.098	37.7	1	1	176	89	2		2	0	143.636	1
371	68	2	8135.5	8401.91	2	82	3.82	0.78	5.384	3.72	1.953	2.043	0.756	2.175	0.936	72.3	1	1	138	73	1		2	0	254.783	3
372	80	3	19696.6	21072.5	2	88	4.37	1.32	4.885	4.37	1.479	2.379	0.537	2.3	1.13	106	3	1	123	54	1	1	2	0	173.274	1
373	53	4	20565.7	20527	2	87		1.27	5.662	4.86	0.756	3.258	0.945	2.275	1.292	20.7	3	1	117	62	1		2	0	203.901	1
374	75	3	28639.6	31357	1	89	5	1.03	6.051	5.46	1.321	3.827	0.832	2.575	1.001	68.5	3	1	123	65	2	1	2	0	285.325	3
375	73	3	31503.2	31431.4	1	77	2.47	1.71	6.384	6.23	1.231	3.957	0.711	2.225	1.162	90.1	3	1	120	67	1	1	2	1	228.808	2
376	56	2	11429.6	11966.2	2	86	4.67	1.91	5.329	6.08	1.242	3.595	0.701	2.3	0.936	89.5	3	1	120	72	1	1	2	1	207.435	1
377	55	3	88102.8	89543.8	1	77	5	1.14	5.495	5.4	1.4	3.62	0.77	2.5	1.066	54.1	2	1	122	70	1		2	0	266.552	3
378	58	1	14486.7	14984.1	1	87	0.54	1.14	6.162	4.81	1.716	2.896	0.925	2.375	1.033	66.7	1	1	120	68	1	2	2	0	261.264	3
379	60	1	9286.36	9590.46	1	75	3.91	1.5	5.551	4.97	0.835	3.077	0.826	2.4	0.969	57.5	1	1	125	75	1		2	1	199.158	1
380	51	1	19113.1	19769.4	1	75	1.22	0.85	5.829	6.15	3.353	3.776	0.925	2.275	0.969	41.6	1	1	143	87	2	1	2	1	323.524	3
381	60	3	67498.5	67037.9	2	75	5	1.24	5.44	4.78	0.723	3.207	0.901	2.5	1.13	90.2	3	1	102	63	1		1	1	176.793	1
382	65	4	9254.22	9201.68	1	78	2.75	1.32	5.551	4.58	0.869	2.87	1.069	2.375	0.904	60.2	3	1	144	67	1	1	2	0	254.362	3
383	57	4	20013.6	19905.4	1	83	3.84	1.27	5.662	5.79	1.863	3.672	0.784	2.35	1.098	32.3	2	1	126	89	1		2	1	285.232	3
384	50	3	90960.2	92447.9	2	76	2.95	1.68	4.94	6.62	1.242	4.37	0.749	2.375	1.259	88.1	3	1	131	32	1		2	1	241.625	2
385	52	1	14486.7	15166.7	1	87	3.43	2.04	5.44	8.51	1.479	5.793	0.878	2.35	0.936	47.7	1	1	125	80	1	2	2	0	227.855	2
386	58	3	16377.7	16985.6	2	89	1.29	1.03	5.884	5.61	1.727	3.776	0.813	2.35	0.775	37.6	3	2	109	72	2		2	0	206.027	1
387	54	3	17328.5	17971.7	1	80	2.31	2.51	5.551	7.58	1.377	4.448	0.809	2.45	1.227	76.1	2	1	149	81	1	1	2	1	258.431	3
388	79	3	33722.5	33645.6	2	76	5	0.96	5.551	3.54	1.524	1.888	0.705	2.175	0.807	46.7	1	1	123	55	1		2	1	250.764	3
389	80	4	11983.6	12868.4	2	81	4.46	1.86	4.441	3.85	0.666	1.681	1.099	2.3	0.84	62.9	2	1	133	38	1	1	9	0	183.443	1
390	54	4	18262	18163.4	1	78	0.68	1.63	5.884	5.17	0.768	3.181	0.865	2.225	1.098	24.3	1	1	126	78	1	1	2	1	246.349	2
391	60	3	18440.8	19306.4	2	81	1.28	1.97	4.607	4.73	0.44	2.56	0.769	2.425	0.904	189	3	2	144	81	1	1	1	1	183.623	1
392	77	3	31503.2	31431.4	1	77	2.27	1.32	5.329	4.55	0.982	2.793	0.774	2.775	0.872	61.9	3	1	155	67	2	1	2	1	272.54	3
393	80	3	21378.3	21791.1	2	81	4.12	1.42	5.94	5.28	1.31	3.258	0.826	2.325	1.033	123	3	1	155	64	1	1	2	0	196.149	1
394	64	4	10581	10650.8	1	81	1.94	1.84	5.329	4.55	1.31	2.121	0.837	2.25	1.001	42.9	1	2	139	77	1	1	2	1	276.77	3
395	51	4	17672.9	17577.4	1	78	1.64	0.75	6.051	6.13	2.01	4.448	1.052	2.3	1.292	27.9	3	1	131	78	1	1	2	1	257.59	3
396	51	1	11905.9	12062.3	2	86		1.6	5.551	4.65	1.174	2.508	0.806	2.425	1.292	57.7	1	1	124	69	1	1	1	1	214.424	2
397	58	1	10259.4	10549.2	2	87	1.02	0.91	6.106	5.28	2.348	3.284	0.894	2.375	0.872	58.5	1	1	133	76	1		2	1	279.038	3
398	52	3	23640.2	24026.9	2	77	4.27	1.42	5.607	5.69	0.756	3.931	0.767	2.475	1.098	66.9	3	1	101	75	1	1	2	1	202.679	1
399	50	2	14123.9	14786.9	2	79	3.69	1.16	5.384	4.94	0.96	3.336	0.935	2.325	0.936	22.7	3	2	131	76	1	1	2	1	294.677	3
400	51	4	20544.8	21078	1	82	5	0.96	6.384	4.19	1.829	2.405	1.09	2.475	1.098	51	3	1	119	68	2	1	2	0	296.116	3
401	53	3	103778	104970	1	83	2.12	1.47	4.94	4.4	0.734	2.586	0.648	2.4	1.066	34.3	1	2	114	71	1	2	2	1	146.008	1
402	56	3	90960.2	92447.9	1	77	3.28	0.96	5.94	4.24	1.377	2.664	0.841	2.3	1.066	51.1	2	1	124	84	2	1	2	0	235.755	2
403	55	3	24638.7	24730.9	1	83	0.85	1.29	5.829	5.69	1.129	3.879	0.826	2.325	1.033	40	1	1	141	86	1		2	1	238.991	2
404	68	3	21456.3	21573.1	2	80	1.2	1.03	5.718	4.81	1.231	3.207	0.61	2.25	1.259	98.2	1	2	96	55	1		2	1	268.312	3
405	80	3	23434.7	24350.7	1	79	5	1.27	6.828	3.18	0.768	1.552	0.726	2.225	0.969	21.6	3	1	105	49	1	1	9	0	282.51	3
406	61	4	9217.77	9165.44	1	84	1.03	1.53	5.773	6.96	1.479	4.758	0.813	2.375	0.872	39.4	2	1	158	76	2	1	2	0	209.451	1
407	66	3	55161.2	54784.8	1	77	1.29	1.22	6.051	5.48	1.366	3.646	0.859	2.375	1.066	60.5	2	1	143	75	2	1	2	1	273.669	3
408	53	4	12838.2	12664.2	1	89	1.5	1.66	5.273	5.09	1.31	2.845	0.911	2.6	1.324	57	3	1	139	97	1	2	2	1	222.422	2
409	57	3	88102.8	89543.8	1	77	5	1.22	5.551	6.05	2.224	3.827	0.794	2.55	1.195	40.8	3	1	135	86	1	1	2	1	294.891	3
410	66	3	61179.5	60762.1	2	87	5	2.12	5.162	5.07	0.892	2.534	0.573	2.35	1.098	78.6	3	1	121	73	1	1	9	1	158.514	1
411	60	4	9771.24	9679.8	1	85	1.69	1.03	5.773	4.65	1.4	2.974	1.076	2.225	0.904	33.4	1	1	158	85	2	1	2	1	203.499	1
412	61	4	10423.4	10492.2	2	84	0.11	2.43	5.273	6.44	0.666	3.698	1.012	2.35	1.259	34.6	3	1	159	87	1	1	2	1	178.055	1
413	71	3	31589.5	31906.7	1	86	2.31	1.11	4.94	4.27	0.914	2.741	0.973	2.3	0.743	51.2	3	2	129	59	1	1	2	1	279.85	3
414	57	4	17158.9	17066.2	1	84	1.64	1.42	4.829	4.34	1.095	2.431	0.877	2.3	1.292	16.6	2	2	127	52	1	2	2	1	184.73	1
415	54	3	24638.7	25034.6	1	83	1.16	1.19	6.217	4.22	0.881	2.612	0.887	2.2	1.066	39.8	2	1	115	60	1		2	1	236.961	2
416	72	5	10364.7	10341.1	1	86	0.25	1.47	6.439	4.09	0.869	2.224	0.752	2.35	1.13	38.8	3	1	163	74	1		2	1	173.548	1
417	50	1	12390.3	12815.8	2	85	1.93	1.55	5.329	5.46	0.813	3.543	0.848	2.3	1.195	67.8	1	1	108	66	1	1	2	0	192.127	1
418	56	4	24699.8	25838.9	2	82	1.02	1.03	5.218	3.88	0.937	2.405	0.893	2.35	1.13	85	3	1	182	112	1	2	9	1	214.001	2
419	80	3	18987.4	19593.1	1	77	4.12	2.12	5.773	5.79	1.095	3.181	0.744	2.3	1.098	118	3	1	207	81	1	1	9	1	209.909	1
420	60	3	17669.7	18419.5	1	88		1.63	6.106	4.37	0.644	2.457	0.783	2.35	0.969	57.7	1	2	92	56	1	2	9	1	230.241	2
421	59	4	24226.3	24180.8	2	80	2.4	2.53	4.607	5.15	0.711	2.276	1.016	2.375	1.421	40.7	2	1	120	77	1		2	1	161.547	1
422	80	3	21459.3	23057.7	2	77	4.62	1.66	5.162	4.81	0.869	2.767	0.727	2.525	1.195	101	3	2	108	69	2	1	2	0	185.024	1
423	51	4	18656.7	19140.9	2	84	4.43	1.55	5.051	6.13	2.382	3.491	1.046	2.3	1.066	60.1	2	2	104	63	1	2	2	1	242.719	2
424	51	4	23845.5	23716.6	2	78		1.19	5.718	5.46	0.869	3.879	1.201	2.525	0.872	37.1	3	1	117	80	1	1	2	1	222.628	2
425	56	1	8647.62	8891.88	1	85	4.51	0.88	5.773	4.24	3.308	1.836	0.89	2.225	1.162	30.4	1	1	118	63	1	2	9	1	314.562	3
426	62	1	8377.22	8441.47	1	87	1.09	1.16	5.607	5.38	1.648	3.465	0.753	2.175	0.807	60.3	2	1	117	61	2	1	2	1	303.324	3
427	72	3	31795	31722.5	1	76	5	1.91	6.384	4.5	0.7	2.276	0.997	2.325	1.227	105	3	1	131	59	1		2	1	254.446	3
428	52	4	24699.8	24653.4	2	82	1.37	1.55	5.773	5.28	0.948	3.284	1.089	2.525	1.066	67.2	1	1	113	75	2	1	2	1	273.507	3
429	56	1	12390.3	12815.8	2	85		1.53	5.273	6.21	1.073	4.189	0.692	2.3	1.001	73.6	1	1	113	71	1	1	2	1	216.339	2
430	56	4	24008.3	25115.6	2	83	4.12	1.11	4.885	3.85	0.429	2.534	0.756	2.425	1.13	63.6	1	2	173	90	1	1	2	0	206.103	1
431	53	1	12839.6	13666.9	1	81	2.77	0.98	5.662	6.59	1.547	4.913	0.804	2.425	1.259	54.9	1	1	121	75	1	1	2	1	261.128	3
432	53	3	21595.5	21948.7	1	77	0.66	1.24	5.995	4.81	1.637	2.819	0.979	2.35	1.13	43.2	3	1	115	81	1	1	2	0	327.159	3
433	71	3	31795	31722.5	1	76	2.09	1.81	5.495	5.48	1.276	3.077	0.705	2.275	1.324	61.1	3	1	111	59	1		2	1	226.866	2
434	58	1	12839.6	13442.3	1	75	3.23	1.29	6.55	6	2.043	3.776	0.904	2.25	0.936	73.6	1	2	108	70			2	0	237.745	2
435	68	1	6371.79	6580.45	1	87	0.55	0.67	5.551	4.91	2.156	3.258	0.677	2.275	1.001	66	1	2	141	73	1		2	0	286.751	3
436	64	2	7351.05	7591.78	2	77		0.96	5.829	5.56	1.535	3.905	0.641	2.375	1.324	72.8	1	1	143	73	1	2	2	1	234.437	2
437	61	3	67498.5	68338.8	2	75	2.33	1.09	5.662	5.17	2.202	3.077	0.74	2.325	1.033	90.1	2	1	141	83	1		2	0	213	2
438	53	1	11334.5	11723.8	1	88		1.24	5.051	5.77	2.958	3.181	0.786	2.25	0.969	56.4	1	1	107	59	1	2	2	1	231.366	2
439	53	1	11251.9	11569.7	1	87	0.74	1.06	5.329	5.25	2.021	3.258	1.038	2.3	1.13	50.7	1	1	121	65	1	1	2	1	224.2	2
440	67	3	54601.4	54228.9	1	85	5	0.96	5.995	3.36	1.061	1.914	0.902	2.05	1.098	52.2	3	1	119	48	1	1	2	0	295.899	3
441	57	5	18354.4	19200.9	1	85	5	1.11	5.162	7.55	2.043	5.508	0.896	2.475	1.033	48.4	3	1	135	91	2	1	2	1	290.118	3
442	50	1	10383.4	10676.7	1	76	0.36	1.09	6.384	5.35	4.087	2.405	0.63	2.425	1.098	67	1	1	140	78	1		2	1	242.023	2
443	71	3	11769.7	12378.5	2	75	1	1.34	5.051	4.01	2.01	1.733	0.782	2.325	0.904	67.9	1	2	97	59	1	1	2	0	275.654	3
444	56	3	68055.5	69149.1	1	80	4.1	1.01	5.162	4.09	1.377	2.457	0.806	2.325	0.936	93.4	3	1	117	58	1		2	0	272.961	3
445	54	5	15271	15865.3	2	89	1.37	1.14	5.329	4.34	0.903	2.793	0.869	2.475	1.033	79	3	1	109	67	2	2	2	1	217.472	2
446	80	3	21842.2	22538.9	2	76	1.02	1.42	5.607	3.21	0.914	1.371	0.405	2.4	1.001	79.3	2	2	131	62	2	2	2	0	169.322	1
447	77	3	7627.93	7704.53	1	78	0.82	1.06	4.829	4.81	1.061	3.258	0.601	2.2	1.324	58.6	3	1	141	58		1	2	0	189.357	1
448	56	3	99572.4	103268	2	77	5	1.58	5.162	5.28	1.366	3.077	1.007	2.2	1.098	71.1	3	1	109	67	1		2	1	231.597	2
449	62	3	71913.5	71422.9	2	79	2.95	1.32	4.94	4.84	1.524	2.819	0.823	2.3	1.195	70.7	3	1	120	37	2		2	1	237.966	2
450	64	3	17669.7	19258.2	1	88	0.76	2.69	6.273	6.65	0.881	3.543	0.87	2.425	0.904	41.3	1	1	145	75	1		2	0	223.619	2
451	68	4	12001.4	12080.7	2	83	2.4	2.15	5.718	5.56	0.779	3.051	1.042	2.4	1.518	51.3	2	1	172	39	1	1	2	1	169.155	1
452	54	4	20544.8	21569.1	1	82	1.11	1.58	5.107	6.59	1.648	4.267	1.008	2.475	1.098	87	2	2	129	60	1		2	1	207.176	1
453	55	5	77981.1	81016.1	1	85	1.91	1.55	5.44	3.65	0.96	1.655	0.758	2.3	1.485	28.1	1	1	117	79	1	1	2	0	219.113	2
454	71	4	11804.6	12676.2	2	87	2.77	1.29	5.162	4.71	1.603	2.689	0.914	2.475	1.13	48.5	2	2	144	78	2	1	1	0	268.432	3
455	53	3	27240.1	27459.1	2	75	0.86	0.83	5.218	4.65	1.276	3.233	0.807	2.425	1.033	48.4	1	1	112	80	1		2	1	235.539	2
456	55	4	27005.2	27004.3	2	75	1.63	1.29	4.996	4.37	1.061	2.586	0.781	2.325	0.936	36	1	1	161	81	1	2	2	1	193.97	1
457	72	1	14556	15281.5	1	75	0.84	1.19	5.273	6.75	1.535	4.862	0.758	2.35	1.001	67	1	1	111	69	2	2	2	0	218.545	2
458	66	1	5442.63	5791.07	2	88	1.55	1.29	5.607	4.63	0.802	2.974	0.715	2.225	1.098	79.9	3	2	133	79	1		2	1	235.472	2
459	59	1	9848.94	10483.5	1	89	0.88	1.97	5.051	6.18	0.587	3.957	0.963	2.325	1.098	62.9	1	2	105	69	1	1	2	1	180.784	1
460	60	1	6564.54	6614.89	2	84	2.26	1.37	5.44	5.74	1.739	3.569	0.765	2.3	1.259	79.8	1	1	123	55	1	1	2	1	270.185	3
461	57	4	16236.5	16016.4	1	89	0.28	1.97	4.385	4.89	0.734	2.586	0.695	2.425	1.259	36.3	2	2	125	85	1	2	2	0	140.763	1
462	63	4	8974.12	9365.66	2	89	1.64	2.25	5.273	4.71	1.084	1.965	0.864	2.4	1.195	29.5	3	1	148	75	1	2	2	1	206.246	1
463	68	1	8377.22	8651.55	1	87	1.32	1.03	4.607	4.91	2.563	2.715	0.719	2.275	0.904	90.6	1	1	153	77	1		2	1	246.793	2
464	60	1	8377.22	8651.55	1	87	3.1	1.09	6.883	7.73	2.224	5.637	0.835	2.425	1.098	55.2	1	2	131	73	1		2	0	222.272	2
465	58	3	85761.2	87163.8	1	76	5	2.04	5.107	6.34	1.502	3.595	0.609	2.475	1.001	91.5	3	1	109	70	1	1	2	1	242.998	2
466	80	3	19626.9	20394.1	1	80	1.37	1.03	6.384	4.29	1.626	2.508	0.59	2.35	1.13	56.6	1	1	150	73	2	1	2	0	269.475	3
467	57	2	14464.5	14873.1	2	78		1.24	5.107	5.25	1.152	3.491	0.84	2.275	1.098	65.1	3	1	141	77	1	1	2	0	237.716	2
468	54	3	79387.9	80686.3	2	88	2.91	1.66	5.051	6.83	0.994	4.707	0.612	2.45	1.227	83.9	1	1	116	79	1	2	2	0	219.736	2
469	70	3	33722.5	33645.6	2	76	1.72	1.37	5.94	5.35	0.881	3.569	0.628	2.275	1.13	82.4	1	1	121	63	1		2	1	221.748	2
470	52	3	114735	116612	2	75	3.14	1.16	5.384	3.96	1.05	2.302	0.822	2.375	1.162	91.9	2	1	103	65	1		2	1	276.826	3
471	76	3	10292.1	10395.4	2	78		1.45	6.495	6.54	1.592	4.37	0.834	2.325	1.356	29.2	1	2	144	37	1		2	1	268.55	3
472	53	3	80053.9	81363.2	2	86	5	1.84	5.273	6.21	1.377	3.75	0.718	2.35	1.195	124	3	1	122	69	1	1	2	1	181.353	1
473	65	3	60764.1	60126.1	2	85	4.65	0.83	5.551	3.88	1.84	2.198	1.023	2.225	1.066	59.3	2	1	123	61	1	1	2	0	336.096	3
474	59	1	8109.85	8139.94	3	86	0.74	1.34	6.051	5.72	2.461	3.233	0.893	2.475	1.066	45	1	1	116	58	1	1	2	0	250.987	3
475	53	1	12839.6	13280.5	1	81	2.72	1.11	5.273	5.95	1.49	4.163	0.739	2.4	1.162	69.9	3	1	133	77	1	1	2	1	211.506	1
476	67	1	7492.22	7237.55	1	81	1.94	1.22	5.384	4.97	1.197	3.207	0.71	2.275	1.066	54.2	1	1	117	80	1		2	1	239.602	2
477	80	5	19133.8	20470.4	1	88	2.62	1.4	5.773	4.01	1.016	2.146	0.876	2.425	1.098	101	1	2	129	45		1	9	1	197.839	1
478	51	4	14029.8	13839.7	2	84	4.51	1.45	5.495	5.56	1.242	3.543	1.037	2.4	1.13	74.6	2	1	127	87	1	1	2	1	265.73	3
479	52	3	98237.7	99844.5	2	81	2.18	1.55	5.44	4.6	0.802	2.689	0.92	2.275	1.162	85.6	2	1	133	74	2	1	2	1	169.287	1
480	51	2	11619.3	12018.3	2	79	5	1.73	4.996	4.73	0.587	2.741	0.684	2.3	1.13	56.3	3	1	127	69	1	1	2	1	168.502	1
481	75	4	9747.92	10540.6	1	78	0.09	1.99	5.384	5.66	0.598	3.388	0.685	2.35	1.098	29.1	1	2	151	84	1		2	0	153.582	1
482	53	1	7855.98	7885.12	2	88	0.86	0.98	5.884	4.68	1.287	3.103	1.024	2.325	0.872	64.7	1	1	127	72	1	2	2	1	213.396	2
483	56	2	19113.1	19364.2	1	75		1.11	6.328	5.09	3.59	2.327	0.868	2.3	1.13	58.2	1	1	145	68	1		2	0	267.385	3
484	65	3	56543.4	59197.6	2	85	3.43	1.6	6.162	4.76	1.095	2.664	1.028	2.325	1.195	68	3	1	115	67			2	0	240.722	2
485	72	3	31795	31722.5	1	76	2.4	0.98	5.551	5.84	2.202	3.853	1.022	2.525	1.033	87.7	3	1	134	70	1	1	2	1	232.014	2
486	51	2	14464.5	14961.2	2	78	4.08	1.24	5.273	5.92	1.671	3.905	0.989	2.35	0.904	49.4	3	1	125	70	1		1	1	221.891	2
487	67	1	6554.44	6974.06	2	88	2.75	1.06	5.44	5.28	1.016	3.75	0.639	2.375	1.195	54.4	1	1	121	66	1	1	2	0	205.427	1
488	60	1	9286.36	9590.46	1	81	2.77	0.54	5.44	2.95	1.818	1.577	0.947	2.2	1.292	32.8	3	2	121	56	2	1	2	0	251.071	3
489	65	3	55161.2	54784.8	1	77	0.01	2.07	5.273	5.56	0.497	3.258	0.71	2.3	0.872	68.9	3	1	133	82	1	1	2	1	186.689	1
490	59	3	24052.9	23918.3	2	78	0.23	1.53	6.717	3.65	0.881	1.707	0.473	2.4	1.066	25.9	2	2	141	33	1		2	0	154.045	1
491	76	3	36225.9	36143.3	2	78	5	2.12	5.94	3.67	0.723	1.215	0.943	2.375	1.098	89	3	1	141	68	1	1	2	1	189.384	1
492	65	3	59441.1	60181.1	1	86	2.73	2.02	6.439	5.82	1.197	3.258	0.699	2.275	1.227	100	3	1	115	83	1	1	2	1	240.168	2
493	50	5	20019.3	20180.2	2	75	0.98	1.58	5.995	6.18	1.31	4.008	0.975	2.475	1.259	62.2	2	1	122	72	2	1	2	1	234.039	2
494	62	3	63352.2	62920	1	79	3.77	1.14	6.217	6.03	0.948	4.448	0.812	2.25	1.13	80.8	2	1	133	77	1	1	2	1	225.019	2
495	56	1	11334.5	11483.4	2	88		1.37	6.106	4.84	1.264	2.896	0.801	2.375	1.13	63.2	1	2	126	69	1	1	2	1	245.37	2
496	67	3	15694.6	16431.3	1	80	1.34	1.14	6.661	4.55	1.513	2.715	0.866	2.275	1.453	45.8	2	1	134	85	1		9	0	309.601	3
497	59	1	10211	10345.1	1	82	1.16	0.78	6.495	5.56	3.421	3.207	0.684	2.3	1.356	43.1	1	1				1	2	1	273.135	3
498	60	2	5913.06	6291.62	1	89		1.81	5.107	6.15	0.96	3.905	0.658	2.45	1.162	49.9	3	1	132	83	1		2	0	155.169	1
499	69	2	7351.05	7591.78	2	77	2.73	0.98	6.273	3.52	0.835	2.146	0.876	2.3	0.872	50.7	1	1	129	69	2	1	2	0	218.464	2
500	78	3	42345.2	42248.6	2	82	5	1.53	6.106	5.72	1.163	3.646	0.875	2.45	0.969	87.5	3	1	131	75	2	1	2	0	174.483	1
501	52	4	21710.6	21593.2	2	79	5	1.42	5.051	5.43	1.31	3.414	0.964	2.425	1.259	45.3	2	1	107	55	1	1	2	1	220.282	2
502	65	4	10562.8	11071.4	2	78		1.4	4.94	4.78	0.463	3.181	0.642	2.225	1.162	32.1	2	1	127	69		1	9	0	177.064	1
503	55	3	114735	118994	2	75	3.95	1.16	6.384	5.38	1.129	3.698	0.923	2.375	0.904	108	1	1	126	69	1		2	0	251.311	3
504	54	3	86782.5	90003.7	2	85		1.45	4.718	5.17	0.723	3.388	0.664	2.3	1.162	46.5	3	1	117	70	1	2	2	0	177.464	1
505	70	3	35604.4	35523.2	2	77	5	0.96	5.662	4.47	1.524	2.819	0.649	2.35	0.969	121	3	1	125	73	1	1	2	0	234.537	2
506	56	3	20917.1	21085.3	1	77	0.82	0.98	6.439	6.28	1.513	4.603	1.039	2.4	1.259	52.4	3	2	159	84			2	1	342.296	3
507	62	4	10562.8	11071.4	2	78		1.29	6.495	4.78	1.185	2.948	0.756	2.4	1.098	33.6	2	2	103	69	1	1	9	0	237.876	2
508	53	1	11334.5	11572	1	88	1.36	1.01	5.44	5.46	1.84	3.595	0.895	2.4	1.098	67.1	1	1	106	72	1	2	2	1	277.744	3
509	80	3	21378.3	21791.1	2	81	2.2	1.01	6.384	3.23	1.298	1.629	0.881	2.3	1.453	41.1	2	1	113	65	2		2	0	271.115	3
510	63	5	19315.6	19112.8	2	85	1.01	1.09	5.162	5.04	1.366	3.336	0.896	2.5	1.066	80.6	3	1	163	91	1		2	0	218.472	2
511	52	3	75085.7	77872.7	1	78	3.6	1.01	5.495	4.53	1.434	2.87	0.72	2.375	1.162	31.3	3	1	141	77	1	2	2	1	195.127	1
512	66	4	10187.9	10255.2	2	87	5	1.16	5.829	5.59	1.852	3.569	0.827	2.375	1.324	25.2	3	2			1		2	0	251.706	3
513	52	3	15766	16023.9	3	86	4.23	1.47	6.217	5.59	0.994	3.646	0.792	2.425	1.162	72	3	1	113	85	1		1	0	232.889	2
514	56	3	87147.8	90382.4	1	79	0.65	1.01	6.217	4.89	0.745	3.543	0.831	2.35	1.066	64.8	3	1	122	82	2	1	9	1	240.535	2
515	68	2	8742.77	8809.83	2	82	4.74	1.81	5.995	5.69	0.926	3.465	0.676	2.325	1.033	26	1	1	127	82	1		2	1	229.707	2
516	75	4	9938.61	10672.4	1	84	1.39	0.96	5.773	3.65	1.084	2.198	0.883	2.45	1.388	19.4	1	1	138	88	1		2	0	258.278	3
517	58	3	97552.1	101173	2	75	1.66	1.16	5.94	5.09	1.389	3.284	0.71	2.35	0.807	70.5	1	2	123	75	2		2	1	235.886	2
518	54	3	20744.5	21083.8	2	87	1.16	1.27	6.162	4.81	1.942	2.664	0.871	2.4	1.227	53.5	3	1	147	90	1		2	1	281.056	3
519	63	1	8377.22	8651.55	1	87	1.54	0.85	4.885	4.14	2.032	2.353	0.884	2.35	1.033	55.8	1	1	128	67	1	2	2	1	250.283	3
520	80	3	19626.9	20394.1	1	80	1.96	1.37	5.829	4.42	0.813	2.689	0.612	2.325	0.872	71.8	1	1	113	67	1		2	1	171.257	1
521	54	4	17672.9	17577.4	1	78	4.92	0.98	6.051	4.94	1.592	3.233	0.973	2.25	1.13	23.5	3	1	149	77	2	1	2	0	248.726	2
522	56	3	87147.8	90382.4	1	79	4.8	1.68	5.329	5.72	0.948	3.595	0.976	2.325	1.195	53.7	3	1	118	83	1	1	2	1	256.449	3
523	55	3	84321	85700.2	2	75	1.36	1.24	6.273	6.41	1.095	4.681	0.776	2.475	1.13	36.6	2	1	125	74	2	1	2	1	239.759	2
524	50	5	15902.4	16764.3	2	106	5	2.02	6.106	5.22	1.05	2.715	0.74	2.3	1.13	53.2	3	1	133	79	2	1	2	1	201.542	1
525	75	3	17787.9	18688.7	2	116	1.08	0.78	4.94	4.16	1.569	2.664	0.9	2.35	1.066	48.5	2	1	122	81	1		2	0	339.596	3
526	58	3	111416	112268	2	109	4.45	1.11	5.829	4.63	1.14	3	0.64	2.325	1.162	66.2	2	1	123	83	1		2	1	288.151	3
527	59	3	115051	123681	2	113	3.08	1.14	5.773	6.75	1.4	4.965	0.57	2.35	0.743	53	3	2	140	43	1		2	0	264.9	3
528	51	5	13838.7	14051.9	2	104	5	1.42	5.495	5.56	1.276	3.543	0.68	2.3	1.292	31.2	3	1	116	73	2	1	2	1	191.572	1
529	64	1	12910.6	12901.6	1	118	3.33	1.09	5.773	4.55	1.152	2.948	0.8	2.4	0.807	55.8	2	1	139	72	2	1	2	0	265.005	3
530	63	2	10038.8	10059	2	104		1.09	6.384	5.25	1.106	3.646	0.94	2.35	1.13	68	3	1	130	43	1	2	2	1	209.009	1
531	63	4	10245.1	10162.7	2	108	4.04	1.47	5.94	5.77	0.587	4.034	1.13	2.325	1.162	77.5	1	1	142	71	1		2	1	309.306	3
532	63	4	16445.2	17372	2	111	1.29	1.29	5.384	4.97	1.039	3.207	0.94	2.325	1.098	36.1	3	2	134	67	1		2	1	204.202	1
533	60	2	11563.5	11432.8	1	106	1.12	1.11	5.384	4.86	1.287	3.155	0.72	2.3	1.098	44.3	2	1	137	87	1		2	0	209.412	1
534	56	4	26359.5	27188.3	1	109	5	1.27	6.162	5.59	1.185	3.776	0.85	2.35	0.807	55.2	3	1	155	80	1	1	2	1	273.983	3
535	66	3	23856.7	24993.1	2	109	1.16	1.55	5.44	5.28	1.276	3.129	0.6	2.35	1.13	41.6	2	2	133	87	1		2	1	197.38	1
536	80	3	22208.5	24769.5	2	105	5	1.45	6.106	4.78	0.576	3.077	0.72	2.3	1.066	55.2	3	1	117	59	1		2	1	204.83	1
537	51	1	31463.9	35328.1	1	106	1.27	1.29	5.218	5.53	1.998	3.336	0.96	2.35	0.936	38.9	1	1	112	68	1		2	1	293.355	3
538	52	5	14911.5	15825.2	2	107	1.59	1.53	4.496	3.54	0.892	1.603	0.56	2.2	1.066	36.3	3	1	124	75	2		2	1	146.081	1
539	53	1	20413.3	22920.3	1	106	0.45	1.03	6.217	4.5	1.671	2.689	1.03	2.425	1.001	61.9	1	1	139	76	1	1	2	0	313.083	3
540	58	3	100735	101505	2	110		1.11	5.662	4.58	1.4	2.819	0.82	2.4	1.066	78.4	3	1	115	71	1	1	2	1	220.553	2
541	50	1	18133.3	18458.4	1	118	5	1.01	5.107	4.55	1.953	2.638	0.89	2.375	1.55	90	3	1	106	71	2	1	1	1	256.883	3
542	50	3	28503.5	32100.5	2	115	2.12	1.27	5.273	4.16	0.542	2.638	0.74	2.375	1.324	88.3	1	1	112	69	1	2	2	1	138.402	1
543	50	1	17790.5	18704.9	1	117	2.59	1.16	6.217	5.61	1.276	3.853	0.91	2.35	1.259	62.6	1	1	122	74	1	1	2	1	272.21	3
544	56	4	28029.6	28741.3	1	108	5	0.96	6.439	3.41	1.389	1.81	0.88	2.4	0.936	57.9	3	1	141	89	1	1	2	1	275.939	3
545	64	3	39384.6	39539.9	2	115	1.59	0.96	5.384	6.05	1.535	4.396	0.82	2.4	1.033	59	1	1			1	2	9	1	217.217	2
546	59	5	16433.4	16686.6	2	104	5	1.6	5.273	5.53	1.219	3.362	0.73	2.375	1.066	64.6	3	1	115	69	1	1	2	1	208.446	1
547	55	3	90312.9	91003.7	2	107	4.04	1.4	5.384	5.97	1.276	3.982	0.72	2.275	0.936	63.2	3	1	111	67	2	1	2	1	228.998	2
548	54	3	118059	121996	1	105	1.44	1.29	5.329	6.15	1.682	4.086	0.84	2.325	1.356	63.5	1	2	121	69	1		2	1	299.092	3
549	54	2	21405.3	23253.6	1	110	0.87	1.11	5.44	5.72	1.694	3.827	0.71	2.475	1.227	96.5	1	2	109	67	1	2	2	0	218.11	2
550	61	3	120516	124898	1	105	5	1.24	5.273	4.53	1.185	2.741	0.84	2.3	1.001	64.3	3	1	127	61	1	1	2	1	205.204	1
551	66	4	11965.6	12272.5	2	116	3.18	0.78	5.495	4.45	1.66	2.922	1.01	2.4	1.259	59.3	3	1	154	66	1	2	2	0	225.867	2
552	57	5	12093.8	12280.1	1	117	5	1.29	5.162	4.22	0.655	2.612	0.84	2.25	1.195	46.5	3	1	114	73	1	1	2	0	213.297	2
553	64	5	15030.2	15888.8	1	118	5	1.84	5.995	6.62	1.253	4.215	0.74	2.375	1.033	31.1	3	2	125	75	2	1	2	0	193.107	1
554	58	4	17017.1	16976	2	117	1.06	1.32	5.495	5.04	0.7	3.414	0.75	2.35	1.033	33.3	1	1	162	95	1		2	1	195.107	1
555	72	3	16248.4	16514.8	1	113		1.06	4.607	6.05	2.314	3.931	0.72	2.225	1.292	76	2	1	126	67	1	1	2	1	285.939	3
556	79	1	10335.9	10691.3	1	106	1.29	1.53	5.607	4.76	1.445	2.56	0.53	2.4	1.195	98.1	1	1	140	69	1	2	2	1	268.485	3
557	55	3	76594.6	77146.2	1	105	2.27	1.24	5.495	5.12	1.005	3.414	0.55	2.3	1.033	90.6	2	1	147	95	1	1	2	1	205.57	1
558	76	1	6959.34	6954.47	2	118	2.53	1.89	4.774	4.89	0.869	2.612	0.65	2.325	1.195	74.5	2	1	135	82	2	1	2	1	175.068	1
559	71	3	50159.6	50140.7	1	104	5	1.29	5.495	4.27	0.858	2.586	0.72	2.4	1.227	112	3	1	159	37	1	1	2	1	177.003	1
560	61	4	10631.8	10733.6	1	112		1.06	5.329	4.06	0.734	2.664	0.7	2.25	0.872	42.5	2	1	124	75	1		2	0	226.886	2
561	67	4	6435.13	6491.29	2	118	5	2.12	6.495	5.59	0.294	3.336	1.03	2.375	1.421	50	3	1	120	69	1	1	9	1	228.606	2
562	54	3	57235.1	57647.3	2	106	2.02	1.34	5.218	5.25	0.892	3.491	0.69	2.325	1.324	53.8	1	1	127	76	1	2	2	1	221.107	2
563	50	3	98138.7	98972.7	2	115		1.29	6.384	5.4	1.129	3.595	0.75	2.325	1.001	63.3	3	1	150	83	1		2	0	246.723	2
564	80	3	40846.1	42198.8	2	116	0.86	1.11	5.218	4.11	0.892	2.586	0.65	2.325	1.098	51.7	1	2	105	67	2		2	1	266.315	3
565	80	5	14751.7	16138.1	2	112	3.64	1.42	6.606	4.63	1.061	2.715	0.75	2.45	1.388	60.9	3	2	119	42	2	1	2	0	218.321	2
566	56	3	112101	112959	2	113	5	1.71	5.551	5.25	1.05	3.051	0.7	2.3	1.098	59.6	3	1	142	67	1	1	2	0	217.871	2
567	50	4	25741.8	25679.7	2	114	3.58	1.55	5.384	4.6	0.621	2.767	1.02	2.375	1.227	135	3	1	103	61	2	1	2	1	247.711	2
568	80	3	15010	15507.1	1	113	0.97	1.03	5.218	3.13	0.903	1.681	0.91	2.2	1.195	48.8	2	1	119	67	1		2	1	257.667	3
569	66	3	167885	171075	2	109	5	1.68	5.718	4.63	0.779	2.586	0.9	2.325	1.292	58.7	3	1	138	73	1	1	2	0	192.129	1
570	64	2	18814.7	19345.6	2	112	0.89	1.01	6.328	7.37	2.698	5.12	0.93	2.5	1.033	70.8	1	1	131	78	1		2	0	263.691	3
571	70	2	12173	13105.4	2	106	1.91	1.63	6.106	6.52	0.61	4.603	0.9	2.475	1.098	35.4	1	1	139	60	1		2	0	199.908	1
572	54	1	25877.9	25776.1	1	109	0.74	1.01	5.551	5.95	1.253	4.37	0.79	2.25	1.13	72.8	1	1	142	82	1		2	0	239.679	2
573	61	3	18397.7	18470.2	2	105	2.13	1.24	5.884	2.97	0.474	1.526	0.7	2.225	1.485	62.5	2	1	120	77	1	2	2	1	167.263	1
574	76	4	14180.8	14696.8	1	112	5	1.09	5.107	5.87	1.276	4.189	0.86	2.275	0.904	76.2	3	1	147	55	1	1	2	0	248.125	2
575	54	4	25710.8	26363.6	2	108	3.18	2.04	5.329	4.03	0.553	1.733	0.68	2.425	1.453	42.9	1	1	138	74	1	2	2	1	152.155	1
576	60	5	13214.3	14007	2	117	2.31	1.03	4.996	3.65	0.711	2.276	0.85	2.225	0.807	55.4	3	1	136	81	2	1	2	1	182.845	1
577	52	3	100925	99930.8	2	113	3.81	0.98	5.94	3.7	1.648	1.965	0.64	2.4	1.001	83.1	3	1	120	83	1	2	2	1	203.467	1
578	69	4	11957.9	12137.8	1	116	1.74	1.32	5.329	5.09	0.802	3.414	0.81	2.35	1.324	59.1	2	1	145	62	1	2	2	0	156.984	1
579	60	4	11957.9	12137.8	1	116	0.71	1.03	5.773	5.95	0.971	4.474	0.79	2.275	1.066	45.6	1	2	153	85	2	1	2	1	250.487	3
580	68	4	11205.8	11115.7	1	105	1.57	1.42	5.107	4.58	1.185	2.612	0.82	2.325	1.195	67	3	2	129	68	1	1	2	0	210.369	1
581	76	4	8346.83	8697.39	2	117	3.03	1.66	5.329	4.14	0.361	2.327	0.97	2.225	1.098	43.6	3	1	159	78	1	1	2	0	308.151	3
582	52	3	29785.1	29491.7	2	108	0	1.24	5.884	3.18	0.711	1.603	0.85	2.375	1.227	78.9	2	2	114	81	1	2	9	1	214.194	2
583	62	2	11754.7	12086.4	2	113	1.36	0.96	6.273	5.38	1.276	3.827	0.81	2.375	1.292	54.7	1	2	157	72	2	2	2	0	226.926	2
584	66	4	7232.05	7852.5	2	118	1.75	1.09	5.218	4.16	0.395	2.896	0.62	2.425	1.033	32.7	2	2	141	65	1	2	2	1	137.742	1
585	50	4	25218.1	25157.3	1	112		0.91	5.662	4.89	3.782	2.25	1.11		1.098	27.2	3	1	146	89	1	2	2	0	297.252	3
586	54	4	34604.7	35585.6	1	115	1.33	1.86	4.385	5.35	0.463	3.284	0.93	2.3	0.969	38.8	3	1	113	65	1		2	1	216.523	2
587	59	5	15376.3	16840.2	2	104	5	0.83	5.718	6.1	2.405	4.163	0.9	2.3	1.421	49.7	3	2	112	34	1		2	0	279.086	3
588	53	4	22059.2	22619.3	1	116	2.45	1.06	6.162	5.97	1.468	4.241	1.35		1.388	40.8	2	1	145	85	1		2	1	279.843	3
589	60	3	91500.5	94827.8	2	106	5	2.12	4.94	6.54	0.565	4.163	0.81	2.35	1.292	88.5	3	1	124	71	1	1	2	1	190.376	1
590	66	1	18961.4	18747	1	106	2.58	1.22	5.662	5.07	1.185	3.31	0.73	2.35	1.227	52.9	3	1	141	85	1		2	1	254.139	3
591	61	5	22379.3	25434.1	1	111	2.2	1.29	6.051	5.82	1.276	3.931	0.68	2.425	1.001	49.2	1	1	152	80	1		2	1	248.679	2
592	63	3	135815	145201	2	112	5	1.76	5.218	3.96	0.282	2.069	0.75	2.275	0.969	91.4	3	1	141	65	1		2	1	168.95	1
593	50	4	21710.5	21658.2	2	108	3.37	1.6	5.218	4.91	0.948	2.87	0.87	2.45	1.227	34.8	3	1	134	83	1	1	2	1	202.055	1
594	55	5	21441.9	22755.8	2	111	3.03	0.91	5.995	4.65	1.016	3.284	0.7	2.275	1.485	35.3	3	1	152	85	1	2	2	0	208.824	1
595	53	4	20378.7	20329.5	1	117	5	1.06	6.661	5.12	1.332	3.439	0.81			18.7	3	1	169	107	1	1	2	1	305.844	3
596	53	2	13727	13550.9	1	104		2.04	5.718	6.88	0.869	4.448	0.82	2.45	1.162	90.1	2	1	109	68	1		2	1	191.392	1
597	56	1	22233.6	22146.2	1	107	1.27	1.37	5.773	4.89	1.535	2.819	1.04	2.35	1.098	88.6	3	1			1		2	1	251.735	3
598	58	3	17320.3	18619.5	1	110	1.11	0.7	5.495	4.58	3.816	2.121	0.73	2.375	1.001	44.4	3	2	122	11	1	2	2	1	290.778	3
599	64	2	14560.6	15265.9	1	108	1.93	1.32	5.773	5.25	0.734	3.595	0.82	2.275	1.066	68	3	1	117	79		2	2	1	227.518	2
600	76	3	61293.3	62197.6	2	105	2.42	1.14	5.273	4.65	0.858	3.129	0.81	2.25	1.001	65.3	3	1	121	78	1		1	0	199.053	1
601	65	1	15170.7	15188.5	1	114	1.87	1.29	6.384	5.02	0.881	3.31	0.76	2.325	1.001	46.8	1	1	129	71			1	1	256.459	3
602	73	3	89445.8	89622.7	1	109	1.55	1.24	6.217	5.95	1.287	4.112	0.63	2.725	1.13	59.6	2	1	141	83	1	1	2	0	216.41	2
603	58	5	12328.8	12457.1	2	109	5	0.88	5.995	4.27	1.535	2.689	0.86	2.35	1.033	37.9	3	2	127	69	1	1	2	0	251.916	3
604	53	3	113751	115547	1	113	0.04	1.99	5.162	3.96	0.305	1.836	0.76	2.225	1.033	15.3	2	2	120	59	1	2	9	0	147.701	1
605	67	1	5904.1	6212.67	1	118	3.5	1.01	6.661	5.48	2.089	3.517	0.8	2.375	0.936	95.4	1	2	117	78	1	1	2	1	252.428	3
606	63	3	62130.8	64390.1	1	109	5	1.58	6.106	5.28	0.711	3.362	0.86	2.35	0.969	73.3	3	1	133	83	1	1	2	0	283.636	3
607	71	3	13272.3	13190.4	2	107		1.37	4.94	6.05	1.095	4.189	0.61	2.25	1.033	56.8	2	1	110	74	2	1	1	0	257.802	3
608	67	4	8779.72	8877.2	1	104	4.25	1.68	5.495	6	1.637	3.569	0.98	2.325	1.356	57.8	1	1	131	71	2		9	1	277.016	3
609	63	3	126018	128761	2	109	3.81	1.34	5.829	5.53	1.14	3.672	0.82	2.45	0.969	78.4	3	1	134	57	1		2	0	219.544	2
610	58	4	25896	26638.3	2	105	1.63	1.45	5.218	3.59	0.305	2.017	1.07	2.275	0.969	42.1	3	2	133	67	1		2	1	221.525	2
611	64	5	13285.1	14788.2	2	115	0.51	0.88	5.884	4.68	2.111	2.845	0.83	2.4	1.259	95	1	1	133	69	2	1	2	1	261.32	3
612	51	1	24978.1	25425.9	1	111	1.74	1.58	5.995	6.93	1.061	4.862	0.89	2.375	1.066	39	1	2	117	69	1	1	2	1	231.225	2
613	69	3	111519	113851	2	109	5	1.68	5.495	3.93	0.632	1.965	0.64	2.475	1.13	61.5	2	1	154	81	2	1	2	0	256.845	3
614	76	3	60448.9	60264.6	2	110	3.81	1.45	5.329	5.33	0.96	3.439	0.93	2.275	1.195	56.6	3	1	107	61	1		2	1	243.596	2
615	51	3	27076.7	29417.9	2	115	1.16	1.09	5.051	3.75	0.429	2.457	0.62	2.25	1.292	83.5	3	1	103	59	1	2	1	1	152.834	1
616	67	5	8103.2	8711.99	2	106	5	1.68	5.107	4.86	0.689	2.87	0.73	2.375	1.066	68.7	2	1	121	71	1	1	2	0	204.046	1
617	55	3	113751	114621	1	113	0.26	1.11	4.607	4.06	0.937	2.508	0.64	2.225	1.098	43.7	3	2	134	78	1	2	1	1	278.543	3
618	80	3	13998.3	14561.4	2	106	1.21	1.16	6.051	4.22	0.452	2.845	0.74	2.2	1.066	59.4	3	2	122	69	1	1	2	1	249.83	2
619	58	5	14497.7	15470.1	2	104	4.28	1.4	6.162	6.88	1.581	4.758	0.8	2.35	1.066	95.3	1	2	156	86	1	2	9	1	238.284	2
620	69	2	8118.76	8251.29	1	104	1.61	1.11	6.439	5.46	1.479	3.672	0.89	2.325	1.259	90.7	3	1	93	63	1	1	2	0	250.198	3
621	63	5	10279.2	10306.7	2	110	2.19	1.45	5.218	5.22	0.892	3.362	0.84	2.4	1.066	33.6	1	1	142	67	1		2	1	228.505	2
622	53	5	10341.4	10500.8	2	118	3.35	1.03	5.94	6.88	4.471	3.801	0.63	2.275	1.13	63.3	3	2	134	84	2	1	2	0	229.105	2
623	56	1	16347.1	18758.6	2	118	0.68	1.14	6.55	6.34	2.123	4.215	0.79	2.275	1.066	41.8	2	1	125	69	1	1	2	1	271.968	3
624	64	1	7873.49	8144.29	2	118		1.63	5.44	6.8	1.05	4.681	0.75	2.3	1.388	37.7	1	1	111	70	1	2	2	0	210.611	1
625	54	2	19843.3	19588.8	1	108		1.03	5.94	5.61	1.908	3.698	0.84	2.35	1.162	87.5	2	1	106	65	2	1	2	1	258.712	3
626	53	3	113751	114621	1	113	5	1.19	5.495	4.76	0.519	3.336	0.99	2.25	0.84	75.6	2	1	106	69	1		2	1	205.634	1
627	59	3	31070.4	30764.3	2	107		1.01	5.995	3.9	1.411	2.25	0.9	2.25	1.13	82.7	1	1	107	71	1	2	2	0	224.841	2
628	52	5	14410	15191	1	110	3.53	1.24	4.996	7.01	2.224	4.758	0.79	2.45	1.421	55.5	2	1	111	66	2	1	2	0	213.612	2
629	52	3	112101	112909	2	113	3.58	1.01	5.607	4.86	0.418	3.672	0.83	2.3	0.969	83.8	3	1	109	67	1	1	2	0	164.97	1
630	73	4	9918.96	10540.1	1	114	0.7	1.68	5.718	5.2	1.016	3.051	1.21	2.325	1.324	40.3	1	1	128	77	1		2	0	232.138	2
631	63	5	11833.6	12509.6	2	104	5	1.22	5.551	4.94	0.982	3.284	0.82	2.3	1.13	60.1	3	1	123	35	1	1	2	1	216.988	2
632	53	4	27221.3	27155.6	1	112	4.61	0.83	5.829	4.47	1.073	3.155	0.93	2.175	1.13	44.4	3	2	118	79	1	2	2	1	351.657	3
633	62	4	13801.7	13841.4	1	114	1.43	1.55	5.662	5.92	0.881	3.957	0.96	2.3	0.969	65.1	3	1	136	79	1	1	2	1	224.619	2
634	51	5	18770.6	18725.3	1	104	5	1.5	5.884	5.15	0.734	3.31	0.71	2.375	1.098	80.8	3	1	123	66	1	1	1	0	171.853	1
635	61	3	138654	141887	1	113	2.26	1.45	5.218	4.01	0.677	2.25	0.7	2.325	1.356	73.3	3	1	115	71	2	1	1	1	210.529	1
636	61	4	17825.3	17682	1	106	5	1.16	4.94	3.85	1.219	2.121	1.22	2.25	1.162	75.3	3	1	121	73	1		2	1	239.917	2
637	80	3	13505.6	14502.9	1	114	0.87	1.19	5.551	4.55	2.19	2.353	0.8	2.425	1.162	79.8	2	1	131	50	2		2	1	289.166	3
638	64	5	17151.9	18060.2	2	110	5	1.42	5.829	5.87	0.937	4.008	0.73	2.425	1.13	38.9	3	1	153	79	2	2	2	1	155.862	1
639	53	3	108961	109887	1	104	5	1.09	5.384	5.04	2.619	2.767	1.03	2.275	1.13	52.6	3	1	113	75	1	1	2	1	263.991	3
640	55	3	129404	131984	1	113	4.18	3.34	5.273	5.82	0.621	2.198	0.69	2.25	1.841	112	3	2	94	64	1	1	2	1	163.656	1
641	52	1	11660.6	11669	1	118	0.31	0.98	5.329	6.65	1.671	4.888	0.81	2.45	1.259	54.4	1	2	119	71	1	2	2	1	215.502	2
642	65	4	7980.5	8100.56	1	114	1.7	1.03	5.107	4.09	0.869	2.664	0.97	2.3	1.066	84.3	1	1	117	68	1	2	2	0	214.118	2
643	63	5	12609.5	13556.8	1	118	3.18	1.66	5.329	5.79	0.711	3.801	0.86	2.3	1.098	87.5	3	1	135	75	1		2	1	180.323	1
644	80	3	43813.2	44780.5	1	106	1.65	2.02	6.051	4.78	1.276	2.172	0.65	2.35	1.098	76.9	1	2	121	61	1		2	1	222.502	2
645	61	3	87492.7	89155.5	1	116	3.48	1.53	5.495	3.49	0.881	1.552	0.78	2.25	0.743	88.1	3	1	107	66	2	1	1	1	198.208	1
646	59	5	14577.2	14801.8	2	106	5	1.94	4.552	5.25	0.982	2.87	0.85	2.475	1.13	61.7	3	1	129	72	1	1	2	1	197.943	1
647	50	3	106755	112428	1	104	5	1.76	5.329	4.01	0.294	2.121	0.74	2.2	1.066	66.1	2	1	104	75	1	1	2	1	192.491	1
648	51	3	31994.1	32514.5	2	115	2.65	1.42	5.162	8.09	1.005	6.206	0.71	2.375	1.195	30.1	2	2	126	75	1	2	9	0	218.196	2
649	71	4	12971	13351	2	105	1.03	1.66	5.662	6.44	1.242	4.215	1.04	2.425	1.259	58.8	2	2	154	61	1		2	1	191.637	1
650	60	4	9636.97	9975.51	1	104	3.82	1.34	6.55	5.51	0.903	3.75	0.97	2.35	1.066	48.2	3	1	139	82	1	1	2	1	225.87	2
651	56	3	112101	112909	2	113	5	0.96	5.662	4.11	0.621	2.87	0.87	2.225	1.033	37.6	3	1	135	95	1	1	2	0	197.685	1
652	58	5	21240.1	22391.2	2	115	3.33	0.93	6.384	3.93	0.79	2.638	0.73	2.3	0.969	49.7	1	1	139	73	2	1	2	0	233.238	2
653	51	4	22961	23419.2	1	114	2.77	1.19	5.384	4.14	1.073	2.457	1	2.225	1.227	60.4	2	2	131	72	1	2	1	1	199.076	1
654	52	1	24008.4	24377.6	1	106	0.42	1.32	5.218	4.94	1.084	3.129	0.84	2.35	1.292	66.6	1	1	119	75	1	1	2	1	221.301	2
655	50	5	10816.6	11907.5	2	117	0.5	1.03	5.384	4.89	0.779	3.491	0.66	2.275	0.936	58.3	1	1	111	77	1		2	0	200.457	1
656	60	5	13628.3	14193.8	1	115	2.65	0.96	5.662	4.58	1.897	2.741	0.67	2.275	1.001	46.3	3	1	125	83	1	1	1	1	244.506	2
657	52	3	18429.1	18570	1	107	1.33	1.19	6.217	5.07	1.739	3.077	0.88	2.25	1.227	63.3	3	1	122	84	1		2	0	347.993	3
658	78	3	70084.6	70497	1	115	1.92	1.68	5.551	4.34	0.756	2.327	0.81	2.4	0.807	92.9	2	1	138	29	1		2	1	205.353	1
659	55	1	26556.4	26215.8	1	107	1.81	0.88	6.717	4.73	2.834	2.56	0.95	2.55	1.066	80.3	1	1	116	71	2	1	2	1	272.475	3
660	58	5	12326.8	13140.4	1	118	2.05	1.34	5.162	6.39	3.06	3.646	0.84	2.325	1.13	47.8	2	1	114	55		2	2	1	212.435	1
661	80	3	11173.4	11591.4	1	116	1.02	1.5	5.44	4.29	1.253	2.224	0.76	2.4	1.066	85.6	3	1	150	85	1		2	1	259.761	3
662	64	3	18603.3	18992.3	1	114	1.29	1.58	5.051	5.38	1.885	2.948	0.74	2.4	0.936	63.8	2	2	128	73	1		1	1	220.712	2
663	54	4	34499.9	34416.7	2	109	2.73	1.66	6.661	5.43	0.384	3.595	1.11	2.275	0.904	33.7	3	1	127	71	2	1	2	0	218.714	2
664	51	3	25304.6	25704.2	1	110		1.11	6.273	5.43	1.953	3.414	0.8	2.3	1.098	104	1	2	116	84	1	2	2	0	256.332	3
665	56	2	14108.5	13927.5	2	104	5	1.71	5.329	5.82	0.689	3.801	0.6	2.4	1.195	86.5	3	1	112	73	1		2	1	187.579	1
666	61	3	126388	129140	2	109	5	1.16	5.551	6.98	1.14	5.301	0.75	2.425	1.098	38.5	3	1			1	1	2	1	213.179	2
667	64	3	18603.3	18992.3	1	114	1.29	1.03	5.44	5.04	1.095	3.517	0.58	2.3	1.033	32.6	2	1	109	75	1		2	0	202.35	1
668	57	4	26052.9	25990.1	1	115	4.19	0.85	5.329	4.91	1.027	3.595	0.93	2.25	1.195	34.9	3	1	136	78	1		2	1	300.078	3
669	55	3	35337.4	37215.1	1	113	1.29	1.11	5.329	4.84	0.644	3.439	0.71	2.275	1.259	31.3	1	1	131	72	1	2	2	1	184.402	1
670	65	4	7505.6	7822.35	2	110	1.15	2.4	4.94	5.43	1.377	2.405	0.77	2.45	1.13	26.3	1	2	156	102	1	2	2	1	214.128	2
671	56	4	16682.5	16642.3	1	104	3.31	1.14	5.829	4.45	1.027	2.845	0.69	2.325	1.292	43.8	2	1	139	81	1	2	2	1	255.845	3
672	73	2	10452.2	10747.2	2	111	0.73	1.11	5.662	6.03	0.971	4.474	0.9	2.35	1.421	24	2	2	179	73	1	2	2	0	217.202	2
673	73	5	14476.3	15511.4	1	118	3.84	1.42	5.384	6.03	1.027	4.138	0.71	2.25	1.259	53.5	2	1	185	69	2		2	1	203.936	1
674	55	3	56499.6	56979.7	2	106	5	1.84	4.94	5.09	0.373	3.077	0.78	2.425	1.195	62.8	3	1	119	76		1	2	1	175.008	1
675	55	4	26052.9	28601	1	115		1.94	4.94	5.51	1.919	2.689	0.74	2.275	1.518	28.7	1	2	129	68	1	2	9	1	194.702	1
676	60	1	12031.5	12965.9	1	106	0	0.96	5.773	4.42	2.427	2.353	0.81	2.3	1.292	38.6	2	1	148	78	1	1	2	0	298.3	3
677	72	3	55495.6	54552.7	1	115	3.03	1.16	6.328	3.1	1.242	1.371	0.68	2.325	1.324	97.7	2	1	102	0	1	2	2	0	208.97	1
678	72	3	44404.5	44269.2	2	104	5	0.98	6.051	3.44	1.027	1.991	0.65	2.625	1.033	57.2	3	2	117	53	1		2	1	266.334	3
679	51	1	21426.9	24058.4	2	106	0.96	1.89	6.661	6.26	1.061	3.879	0.78	2.625	1.098	96.2	1	1	109	62	2	1	2	1	197.802	1
680	76	4	12971	13351	2	105	3.6	3.21	5.551	5.15	0.429	1.733	0.89	2.55	1.13	93.6	3	2	144	82	1		2	1	212.144	1
681	51	3	124596	129743	2	108	4.3	1.84	5.384	5.28	0.429	3.233	0.72	2.325	1.162	87.6	3	1	117	65	1	1	2	1	166.173	1
682	59	5	12093.8	12280.1	1	117	4.25	1.42	5.107	6.96	3.511	3.931	0.54	2.375	1.162	103	3	1	106	76	1		1	0	217.203	2
683	69	3	69960.3	70236.1	2	104	2.83	1.91	6.162	4.76	0.813	2.483	1.2	2.225	1.485	64	1	2	142	71	1		2	1	238.84	2
684	64	3	77115.4	77746.9	2	107	0.97	1.32	5.662	4.19	0.723	2.534	0.96	2.35	0.807	56.1	3	1	119	73	2		2	1	294.502	3
685	67	2	17605.1	17523.5	2	108	1.72	1.03	5.495	5.25	1.411	3.569	0.74	2.4	0.872	66.5	1	1	115	71	1		2	0	251.432	3
686	57	1	32410.4	34076.3	2	107	0.83	1.11	5.607	7.03	1.242	5.353	0.67	2.25	1.066	64	3	2	113	67	1		2	1	280.23	3
687	51	5	25458.5	27368.1	1	109	0.87	1.45	3.886	4.89	1.174	2.896	0.59	2.225	0.936	48	3	2	143	99	1	2	2	1	159.895	1
688	62	1	10478.6	10360.1	1	111	3.07	1.81	4.663	5.25	0.903	3.026	0.89	2.475	1.292	90.5	3	2	116	75	2	1	2	1	181.069	1
689	68	2	7037.58	7584.11	1	118	0.58	1.81	6.55	4.89	1.061	2.586	0.8	2.375	0.936	75.3	1	1	155	91	2	1	2	1	253.452	3
690	50	3	21386.8	21176.1	2	107	1.21	0.93	5.384	4.55	1.14	3.103	0.79	2.4	1.162	64.5	3	1	121	84	1	1	2	0	186.077	1
691	60	5	6378.81	6858.05	2	104	5	1.16	5.607	4.73	1.231	3	0.83	2.275	1.033	55.5	1	1	122	71	1		2	0	211.026	1
692	68	4	9359.8	9696.54	2	114	1.08	1.66	4.94	3.34	0.452	1.474	0.75	2.5	1.518	36.1	2	2	100	59	1	2	2	0	142.951	1
693	56	5	11178.3	12390.9	2	134	5	1.86	5.94	6.15	0.54	4.03	0.68	2.35	1.098		3	1	101	67	1	1	2	1	167.224	1
694	63	3	96421.3	99270	1	142	2.59	1.24	5.88	5.28	1.94	3.16	0.88	2.4	1.13		3	1	149	83	1	2	2	1	318.211	3
695	55	2	16429.7	16779.1	1	138	0.8	1.14	5.66	3.88	0.53	2.51	1.03	2.25	0.904		1	2	129	65	2	2	2	1	202.331	1
696	69	3	21085.2	22749.1	2	141	0.39	1.53	5.27	3.78	2.1	1.29	0.82	2.275	1.292		3	2	123	78	1		2	0	218.984	2
697	64	4	4769.61	4579.58	1	147	2.43	1.58	5.55	3.41	0.82	1.45	0.71	2.35	1.098		1	1	143	88	1	2	2	1	128.779	1
698	50	3	225978	248583	1	138	3.79	1.09	5.55	7.6	1.99	5.61	0.57	2.425	1.098		2	1	116	75	2	1	2	1	225.246	2
699	66	4	8002.34	8024.13	2	146	1.4	2.2	4.72	5.43	0.72	2.9	0.83	2.35	1.259		1	2	115	63	2	1	2	1	183.475	1
700	52	5	12519.3	12746.2	2	138	4.81	1.09	6.05	4.71	1.23	3.05	0.74	2.35	1.259		3	1	114	66	1		2	1	251.128	3
701	59	3	60545.7	63655.3	1	148	1.66	1.01	6.05	4.22	1.94	2.33	0.7	2.225	1.066		3	2	127	86	1	1	2	1	267.969	3
702	56	3	31075.3	32116.9	2	140	3.85	1.37	6	4.97	1.11	3.08	0.66	2.25	0.969		3	2	139	73	2		1	1	192.056	1
703	69	3	148118	159061	1	143	4.93	1.06	5.83	4.42	0.6	3.08	0.8	2.35	1.162		3	1	125	67	1		2	0	223.657	2
704	57	4	16532.8	16695.1	1	144	2.64	0.83	5.61	4.09	2.69	2.02	0.84	2.375	1.195		3	2	159	73	2	1	2	0	220.765	2
705	71	4	17613.9	18649.3	1	141	5	1.32	6.66	3.98	0.44	2.46	0.9	2.225	0.904		3	1	144	70	2	1	2	1	189.293	1
706	80	4	9058.91	10298.5	2	145	0.86	1.37	5.33	5.09	0.99	3.26	0.87	2.3	0.904		1	2	114	83	2	1	2	1	202.035	1
707	54	1	19567.4	19153.8	2	140	3.85	1.89	5.16	3.98	0.78	1.73	0.99	2.275	0.936		3	1	135	90	1	1	2	0	250.28	3
708	80	5	13917.8	14120	1	135	2.59	0.96	6.44	6.28	4.27	3.36	0.86	2.4	1.356		2	1	189	105	2	1	2	0	243.886	2
709	80	5	17549.8	17832.3	1	136	2.46	1.47	6.22	3.23	0.36	1.6	0.86	2.25	1.001		3	1	142	52	2	1	2	1	243.46	2
710	69	5	13316.8	14737.6	1	138	2.24	1.32	5.66	7.27	2.65	4.73	0.8	2.35	1.162		1	1	172	99	2		2	1	265.777	3
711	66	4	6861.96	7003.43	1	140	2.9	1.47	5.88	3.34	0.84	1.47	0.96	2.275	0.872		3	2	137	77	1	2	2	0	234.164	2
712	63	4	8274.48	8615.3	2	148	0.15	0.96	6	4.32	0.58	3.1	0.76	2.275	0.904		2	2	158	80	2	1	2	1	226.535	2
713	80	2	35582.6	38606	2	134	2.88	1.16	6.05	4.5	0.58	3.08	1.02	2.325	1.001		3	2			1		2	0	190.321	1
714	61	4	5899.69	6238.51	1	144	4.04	1.68	5.83	5.84	1.03	3.7	0.75	2.325	0.904		3	1	181	102	2	1	2	0	225.346	2
715	61	3	204005	220144	2	143	5	1.27	6.33	4.76	0.97	3.05	0.91	2.3	1.13		3	1	109	75	1	1	9	0	269.368	3
716	73	3	66619	70988.5	1	134	2.99	1.45	6.66	3.36	0.49	1.68	0.6	2.25	1.195		2	2	139	67	1	1	2	0	203.459	1
717	74	1	30420.8	31849.7	1	148	5	1.32	6.27	4.55	1.12	2.72	0.9	2.225	1.227		3	1	125	74	1		2	0	259.744	3
718	55	5	9484.03	9494.21	1	141	3.08	1.14	5.44	2.87	0.5	1.5	1.03	2.3	1.162		3	1	112	72	2	1	2	1	204.182	1
719	54	4	18150.8	17770.3	1	147		3.13	6	5.25	0.71	1.78	0.7	2.45	1.292		1	1	178	98		2	2	1	156.137	1
720	57	3	231670	242401	1	141	1.22	0.91	5.66	5.66	3.67	3.08	0.79	2.325	1.098		1	1	139	74	1		2	0	244.834	2
721	55	1	21359.4	21315.3	2	144	1.98	1.24	6.27	5.69	4.32	2.46	0.68	2.175	0.904		1	2	173	109	1	2	2	0	289.486	3
722	62	3	122978	127771	1	142	5	1.06	5.83	6.13	3.75	3.36	0.7	2.4	1.356		3	1	139	85	2	1	2	1	344.738	3
723	80	3	35062.1	38528	2	136	5	1.86	6.11	4.37	0.69	2.2	0.87	2.275	1.259		2	2	154	87	1		2	0	220.815	2
724	79	3	13491.7	15366.7	2	143	1.58	1.66	5.5	4.34	0.76	2.35	0.73	2.35	0.969		1	1	103	53	1		2	1	197.803	1
725	57	3	205493	227609	2	142	5	1.19	6.44	4.01	1.17	2.28	0.99	2.2	1.162		3	1	135	90	2	1	2	1	325.561	3
726	68	2	10007.2	10067.4	1	140		1.06	5.77	5.79	3.27	3.23	0.85	2.4	1.001		3	1	125	71	1		1	1	337.701	3
727	58	4	32959.6	35594.2	2	146	2.14	0.98	4.61	4.16	2.31	2.12	0.77	2.3	1.356		1	2	149	87	2	2	2	1	152.018	1
728	60	3	27958.1	26440.8	2	139	1.82	1.24	5.61	4.22	1.04	2.51	0.69	2.275	1.066		2	1	97	69	2	1	2	0	212.783	2
729	59	4	17908.3	20336.4	2	147	0.41	1.68	6	2.77	0.37	0.91	0.89	2.325	1.227		3	2	159	83	1	1	9	1	199.114	1
730	54	4	14730.8	15166.6	1	144	1.59	1.55	6.11	6.75	1.15	4.68	1.03	2.3	1.033		3	2	139	88	1		2	1	219.261	2
731	50	5	18560.2	20924.1	2	134	4.93	1.06	4	5.25	1.77	3.39	0.7	2.4	1.066		3	1	111	79	2	2	2	1	223.77	2
732	80	3	30832.8	36792.2	2	141		1.99	6.05	4.32	0.43	2.12	0.88	2.275	1.033		3	1	113	82	2	1	2	0	170.278	1
733	60	4	14963.1	15334.7	1	136	5	1.22	5.5	5.92	0.93	4.29	0.88	2.375	0.775		2	1	135	87	2	1	2	1	265.047	3
734	76	4	8929.35	9841.09	1	138		0.85	6.16	4.5	0.99	3.18	0.82	2.25	0.969		3	1	113	61	2	1	2	0	210.644	1
735	68	5	11627	11855.7	1	138		1.24	5.77	4.01	1.69	1.99	0.6	2.225	0.936		3	1	143	77	2	1	2	1	225.839	2
736	55	2	30947.8	33447.8	1	136	5	0.75	5.55	4.45	1.5	3	1	2.25	1.195		1	1	132	80	1	1	2	0	272.873	3
737	63	1	13389.8	13628	2	140	1.94	1.42	5.77	6.96	1.54	4.84	0.98	2.375	0.904		1	1	121	74	1	1	2	1	205.642	1
738	63	3	71318	76660.2	1	142	5	1.27	3.72	4.29	1.28	2.43	0.69	2.3	1.13		3	1	93	67	2	1	2	0	208.445	1
739	75	3	7531.3	8342.52	1	146	1.49	1.27	5.27	5.72	1.8	3.62	0.68	2.325	1.162		3	2	123	74	2		2	0	261.638	3
740	63	4	6645.83	6854.8	1	147	1.2	1.47	5.33	6.26	0.79	4.42	0.91	2.425	1.292		1	2	119	55	1		2	1	205.428	1
741	58	3	252825	266076	1	134	5	1.86	5.83	5.3	0.8	3.08	0.65	2.25	1.066		3	2	143	91	1		2	1	257.395	3
742	64	4	15651.9	16873.4	2	144	3.29	1.53	5.94	4.09	1.08	2.07	0.91	2.35	0.936		2	2			1		2	0	177.716	1
743	72	4	10486.7	10908.3	1	145	1.82	2.2	4.72	5.33	1.11	2.61	1.02	2.25	1.098		1	2	157	60	1	1	2	0	157.522	1
744	53	5	59554.4	59997.4	1	135	0.25	1.78	5.05	5.4	1.15	3.1	0.66	2.375	1.195		2	2	114	79	1	2	2	1	157.034	1
745	80	4	6177.78	6437.01	1	147	2.77	1.19	5.44	3.98	0.97	2.35	0.74	2.3	0.936		2	1	167	69	2	2	2	1	227.016	2
746	54	5	8484.18	8577.65	1	144	1.97	0.78	5.88	6.41	4.01	3.8	0.76	2.275	1.195		2	1	141	77	1	2	2	0	257.871	3
747	52	3	27700.1	29968.2	1	134	5	1.16	5.33	6.59	1.61	4.68	0.83	2.275	1.066		1	1	103	67	1		2	1	281.806	3
748	63	3	16986.9	16881.8	2	139	1.22	1.06	5.55	4.71	1.54	2.95	0.69	2.225	0.936		1	2	154	83	1	2	1	1	237.384	2
749	80	2	16166.7	17437.6	1	140	1.45	1.55	5.44	4.37	1.66	2.07	0.67	2.35	0.936		1	1	130	63	2	1	2	0	206.957	1
750	51	2	26196.7	25643	2	141	3.34	1.24	5.94	4.97	1.29	3.13	0.7	2.225	1.195		3	2	119	75	2	1	2	1	209.181	1
751	51	3	22062.1	23047.3	1	145	0.28	1.5	4.94	5.4	2.45	2.79	0.74	2.4	1.162		3	1	125	81	1	2	2	1	226.632	2
752	80	4	17878.9	20079.9	1	143	3.23	1.84	5.27	4.14	0.49	2.07	0.68	2.25	0.969		3	2	191	75	2	1	2	0	217.987	2
753	56	3	31075.3	32116.9	2	140	3.85	1.5	5.88	4.97	1.14	2.95	0.78	2.275	1.453		3	2			1	2	1	1	195.747	1
754	57	3	72730.4	76389.9	1	145	4.48	1.06	5.83	6.41	3.66	3.67	1	2.375	1.195		3	2	157	96	1		1	1	342.903	3
755	66	4	10436	11250.5	1	144		2.38	5.66	4.09	0.46	1.5	0.55	2.3	1.13		2	1	161	85	2	1	2	1	155.966	1
756	80	3	22053	28142.4	1	142	1.91	1.73	6.38	4.5	1.04	2.3	0.79	2.2	0.84		1	1	175	65	1	1	2	0	305.219	3
757	52	4	17539.9	20344.5	1	147	5	1.73	5.66	5.25	0.43	3.31	0.84	2.4	1.066		3	2	135	88	1		2	1	223.298	2
758	69	2	16147.3	17359.4	2	138	1.4	1.89	5.61	5.77	0.63	3.6	0.64	2.25	0.904		3	1	170	79	1		1	1	232.062	2
759	58	3	24149.1	24993.1	2	143	0	1.16	5.5	4.86	0.9	3.28	0.59	2.1	1.066		1	1	149	96	2	2	2	1	217.041	2
760	63	4	10657.1	10856.6	1	139	5	1.42	5.77	4.65	1.46	2.56	0.82	2.375	1.066		3	1	152	94	1	1	1	0	231.731	2
761	52	4	23805.6	23999.9	1	146	2.62	1.45	6.49	5.64	1.1	3.7	0.72	2.325	0.936		2	1	133	81	1	1	2	0	225.602	2
762	53	1	12935.9	13232.6	2	135	0.12	0.98	6.83	6.54	3.17	4.11	0.78	2.35	1.033		1	2	114	75	2		2	0	301.503	3
763	54	5	20017	21123.5	2	139	1.27	1.14	4.83	4.58	0.57	3.18	0.76	2.275	1.324		1	1	79	55	1	2	2	0	156.77	1
764	69	4	5806.53	6162.88	1	144	1.75	1.4	5.33	7.19	1.14	5.28	0.71	2.2	1.162		3	1	159	90	1		1	0	201.974	1
765	58	4	18494.7	18184.8	1	145		1.32	4.94	4.47	0.53	2.92	0.79	2.35	1.033		2	1	124	80	2	2	2	0	216.371	2
766	71	4	14124.3	15021.3	1	136	3.46	1.16	5.83	3.52	0.52	2.12	0.65	2.4	0.84		3	1	123	84	2		1	0	252.378	3
767	60	5	8063.08	8221.67	2	141	5	1.58	6.16	6.34	1.38	4.14	0.74	2.35	0.84		3	1	161	89	1	1	2	1	211.69	1
768	65	4	6703.77	7147.76	2	145	1.08	1.06	5.33	4.6	0.79	3.18	0.92	2.275	0.872		3	2	140	74	2		2	1	319.916	3
769	69	4	7147.27	7620.63	2	145		1.86	5.16	4.81	0.86	2.56	0.64	2.3	1.033		3	2	153	83	1	2	2	1	162.587	1
770	58	5	11914.3	12486	2	140	3.65	1.16	6.27	4.97	1.22	3.23	0.85	2.375	1.324		3	1	123	79	2	1	2	1	244.058	2
771	71	4	10045.2	11419.7	2	143	2.1	1.81	6.61	3.7	0.37	1.71	0.71	2.3	0.872		1	2	130	84	1	2	2	1	137.243	1
772	56	3	27861.4	27463.7	1	142	0.86	0.88	6.27	4.22	1.01	2.87	0.78	2.275	1.033		2	1	143	86	2		2	1	265.062	3
773	62	1	10331.3	10885.6	1	148	0.83	1.01	6.11	3.18	0.62	1.89	0.76	2.375	1.066		1	1	128	79	2	1	2	1	234.028	2
774	67	1	10539	11327.3	1	141	0.83	1.24	5.27	5.46	1.59	3.49	0.74	2.3	0.969		1	1	139	68	2		2	1	214.071	2
775	66	1	9144.33	9788.06	2	135		1.19	6.22	5.74	2.73	3.31	0.86	2.475	1.098		2	1	137	75	1	1	2	0	307.312	3
776	74	2	25780.3	29087.7	2	134	0.84	1.16	5.5	4.37	1.14	2.69	0.71	2.275	1.195		1	1	162	81	1		2	0	206.114	1
777	54	4	29026.5	31441.5	2	147	0.94	1.86	5.88	4.94	0.68	2.77	0.86	2.325	0.936		1	1	123	83	2	1	2	0	281.456	3
778	53	4	22555.1	21959.6	2	144	1.58	1.45	6.61	4.97	0.82	3.13	1	2.325	0.872		3	1			1	1	2	1	256.319	3
779	80	4	12029.4	12140	1	139	0.65	0.96	6.44	3.62	0.66	2.35	0.59	2.2	0.969		2	1	133	62	2	1	2	0	223.324	2
780	60	4	14051.4	15148.1	2	147	2.47	1.09	5.72	5.09	0.88	3.6	0.84	2.2	0.969		2	2	190	107	1	1	2	1	269.694	3
781	80	3	19601.5	22855.8	2	141		1.06	6.11	3.78	1.55	2.02	0.56	2.225	1.13		3	1	105	52	2	1	2	0	278.532	3
782	56	2	56802.6	60241	2	138	0.87	1.11	5.27	3.93	1.12	2.3	1	2.5	0.614		2	2	155	82	2	1	2	1	259.595	3
783	57	3	76262.8	78719.5	2	141	5	1.29	5.44	4.32	0.45	2.82	0.81	2.3	1.033		3	1	153	75	2	1	2	1	232.727	2
784	59	3	113380	117015	1	141	5	1.81	6	5.56	0.88	3.34	0.76	2.375	0.936		3	1	106	63	1	1	1	1	186.944	1
785	63	3	88077.3	84406.4	1	140	5	1.24	6.61	4.6	0.93	2.95	0.66	2.225	0.872		2	1	143	73	2	1	2	0	214.016	2
786	70	4	13665.2	14035.2	1	141	4.16	1.34	5.44	2.61	0.4	1.09	0.83	2.2	1.066		1	1	115	63	1		2	1	224.16	2
787	50	3	19684.4	20208.9	2	135	5	1.06	5.44	4.58	1.94	2.64	0.85	2.225	0.84		2	1	129	78	1		2	1	239.542	2
788	59	5	11562.7	11726.2	1	148	5	1.53	6.55	4.22	1.04	2.22	0.7	2.3	0.936		3	1	133	94	1	1	2	1	212.403	1
789	60	3	19012.9	20743.5	1	145	0	1.4	6	3.39	0.49	1.76	0.81	2.325	0.807		3	2	149	81	2	2	2	0	206.93	1
790	51	5	8108.83	8443.22	1	143	5	1.19	6.61	4.37	1.52	2.48	0.73	2.4	0.936		3	1	138	87	1		1	1	276.031	3
791	59	3	195860	204386	2	140	2.47	0.83	5.61	4.58	1.81	2.92	0.8	2.3	0.936		3	2	129	76	1	2	2	1	250.121	2
792	64	3	117772	111796	1	135	5	1.09	5.77	5.02	0.64	3.65	0.99	2.325	1.066		2	2	107	71	2		2	1	233.433	2
793	65	4	10393.7	10835.1	1	139	2.16	2.22	5.11	4.68	1.2	1.91	0.64	2.175	1.13		3	1	114	69	1	2	2	0	150.31	1
794	64	5	5051.94	5189.44	2	135	1.79	1.03	6	4.94	1.08	3.41	0.76	2.425	1.098		3	1	113	66	2	2	2	0	217.255	2
795	80	3	17299.9	20211.1	1	143	1.66	1.86	5.44	6.18	0.49	4.09	0.61	2.325	1.162		3	2	181	80	1		2	0	162.244	1
796	62	4	9592.12	10256	1	147	1.57	1.71	5.88	5.4	0.82	3.31	0.96	2.375	1.13		2	1	140	83	2		2	0	357.691	3
797	54	5	12661.2	13971.8	2	135	5	0.93	6.16	6.21	2.27	4.24	0.81	2.3	0.904		3	1	139	89	1	1	2	1	293.57	3
798	69	4	10707.9	11076.2	1	141	5	1.6	5.16	6.21	1.22	4.03	1.09	2.25	1.292		2	1	125	77	1		2	0	340.863	3
799	80	3	52399.5	68431.7	2	146	2.19	2.12	5.83	4.97	0.75	2.51	0.57	2.45	1.195		1	2	187	81	2		2	1	174.42	1
800	63	4	8128.55	8666.9	1	139		1.14	6.88	8.46	1.01	6.85	1.01	2.2	0.904		3	1	138	81	2		2	1	274.843	3
801	80	3	8922.06	11556.3	1	140	0.62	1.63	5.33	4.84	0.79	2.85	0.88	2.2	1.195		1	1			1		2	0	211.112	1
802	55	1	51083.1	54358.9	2	135	3.31	0.93	6.11	3.52	2.21	1.58	0.7	2.325	0.936		3	1	108	79	1	1	1	1	246.064	2
803	50	3	83855	89966.6	1	135	1.95	1.71	5.66	5.82	0.45	3.91	0.87	2.275	1.13		2	1	110	79	2	1	2	1	221.762	2
804	63	5	8922.05	9284.99	2	135	2.38	1.06	6.38	3.85	1.85	1.94	0.76	2.4	1.001		1	1	123	82	1	1	2	1	227.876	2
805	64	1	31453.9	32591.1	1	148	5	1.71	5.66	5.9	0.93	3.78	0.76	2.275	1.098		3	1	158	87	1		9	0	249.322	2
806	69	4	9578.84	9627.46	1	139	5	1.11	6.05	4.68	1.34	2.95	0.8	2.25	1.227		3	1	123	75	1	2	2	1	287.896	3
807	60	3	31345.5	30907.5	1	142	1.54	1.68	5.16	5.74	0.9	3.65	0.84	2.25	1.001		2	2	118	66	2	1	9	1	284.463	3
808	76	4	8567.1	9244.18	2	135	3.29	1.81	5.5	3.67	0.4	1.68	0.81	2.35	1.033		3	2	121	59	1		2	0	228.94	2
809	57	3	135989	141309	2	140	5	1.89	5.05	5.84	0.85	3.57	0.78	2.4	1.033		3	1	119	72	1		2	1	188.737	1
810	73	5	23023.9	24626.6	1	136	4.8	1.11	5.27	5.12	1.93	3.13	0.91	2.225	0.904		3	1	132	79	2		2	0	265.571	3
811	80	3	30205.4	34730.6	1	144	5	0.91	5.66	5.07	2.29	3.1	0.85	2.275	1.098		3	1	133	69	1		2	1	233.899	2
812	50	5	17636.2	17955.7	2	138	5	1.27	5.94	5.02	4.21	1.81	0.93	2.175	1.195		3	1	116	68	1		2	1	271.295	3
813	58	3	12998.4	12850	2	144		2.4	4.39	5.56	0.91	2.74	0.71	2.25	1.13		2	1	121	67	2		2	1	243.737	2
814	80	3	7311.12	8524.9	1	142	2.92	1.14	6.33	6.13	1.34	4.37	0.56	2.175	0.807		3	1	116	68	2	1	2	0	227.612	2
815	56	1	41126.3	44702.7	1	148	5	1.34	6.11	5.48	1.73	3.34	0.86	2.35	0.904		3	1	137	74	1	1	2	1	234.982	2
816	57	5	9484.03	9494.21	1	141	5	1.11	6.49	5.61	1.37	3.88	0.62	2.2	1.001		3	1	113	63	2	1	2	0	242.01	2
817	61	4	10311.6	11017.9	2	147	4.25	1.4	5.61	4.34	0.55	2.69	0.72	2.3	1.292		3	1	135	81	1		2	1	212.535	1
818	67	5	11162.8	12243.5	2	138	1.63	2.17	5.72	4.89	0.68	2.41	0.87	2.3	1.13		1	1	114	73	1		1	1	193.666	1
819	56	4	16994	16258.8	1	140	0.81	1.34	5.88	3.78	0.88	2.02	0.9	2.275	0.969		1	1	117	77	1	1	2	1	194.019	1
820	54	3	33956.4	35718.8	1	137		1.29	6.16	3.59	1.41	1.66	0.77	2.375	1.195		3	1	103	68	2	1	1	0	217.579	2
821	60	3	31377.6	30713.6	1	135	1.98	1.47	5.33	5.38	0.88	3.49	0.72	2.375	0.936		2	1	118	81	2		2	0	178.546	1
822	74	2	20180.2	22387.9	1	134	4	1.24	6.11	4.58	0.85	2.95	0.84	2.25	0.84		1	1	137	71			2	0	240.587	2
823	71	3	78614.1	87666.6	1	141	3.43	1.58	5.83	5.35	1.13	3.26	0.63	2.325	1.001		3	1	110	63	1	2	2	1	173.889	1
824	59	3	43859.5	46680.4	1	143	0.75	1.68	5.72	4.32	1.04	2.17	0.73	2.2	1.162		3	2	117	61	1	1	2	1	225.126	2
825	50	5	13354	13595.9	2	138	5	0.85	5.94	4.37	1.75	2.72	0.85	2.175	0.969		3	1	137	85	1	1	2	0	259.865	3
826	62	5	6146.78	5844.71	2	135	4.56	1.55	5.66	5.87	1.92	3.44	0.84	2.275	1.098		3	1	138	87	1	1	2	1	265.681	3
827	71	3	14861.1	15835.9	1	134	0.83	1.6	6.99	3.83	0.78	1.86	0.72	2.325	1.001		2	2	125	53	1	2	2	1	160.005	1
828	70	5	9237.61	11198.9	2	142	1.66	1.55	5.94	4.11	0.57	2.3	0.56	2.325	1.259		1	2	148	84	2	2	2	1	150.732	1
829	61	3	81576.6	83128	1	135	5	0.93	6.44	5.28	1.56	3.62	0.7	2.275	0.872		3	1	119	69	1	1	2	1	335.241	3
830	80	4	25558.4	25255.2	2	145		2.09	6.16	4.34	0.52	2.02	0.86	2.3	1.162		1	1	128	63	1	2	9	0	194.557	1
831	71	3	13757.6	14971.9	2	141	1.52	1.11	6.33	4.09	1.12	2.46	0.88	2.175	0.775		3	1	142	79	1	1	2	1	318.748	3
832	62	5	6579.72	6733.94	2	148	5	1.37	6.33	3.7	0.55	2.07	0.88	2.325	0.807		3	1	111	75	2	1	2	1	206.307	1
833	63	5	17924.5	19836.9	1	138	0.74	1.29	5.27	5.66	0.88	3.96	0.56	2.375	1.066		1	1				2	2	1	134.766	1
834	80	4	13535.3	15542.3	2	143	1.1	0.96	5.83	3.49	0.89	2.12	0.75	2.25	1.195		1	1	191	83	2	2	2	0	181.6	1
835	65	4	7190.79	8295.4	2	145	0.7	1.16	5.5	3.28	1.06	1.63	0.61	2.275	1.033		1	2	131	75	2	2	2	0	186.64	1
836	64	4	10303.8	10095.3	1	137	3.03	1.11	5.61	5.59	1.68	3.7	0.9	2.125	0.969		3	1	163	101	2	1	2	0	321.333	3
837	72	4	9803.5	9489.28	2	146		1.32	5.61	3.31	0.79	1.63	0.71	2.35	0.904		2	2	139	79	2	1	2	0	230.407	2
838	68	5	6302.18	6517.18	2	148		1.29	5.94	5.51	1.5	3.52	0.67	2.425	1.195		3	1			1	1	2	1	242.152	2
839	50	3	43753.1	45592.4	2	143	1.4	0.8	5.16	5.07	0.75	3.93	0.65	2.25	1.388		3	2	108	61	2	2	2	1	147.736	1
840	54	3	221963	256727	1	146	3.98	1.06	5.33	4.19	0.51	2.9	0.78	2.3	1.033		3	2	121	67	2	1	2	1	165.842	1
841	67	5	13448.9	12817.8	2	134		1.06	6.94	4.29	1.08	2.74	0.6	2.375	1.098		3	1	131	83		1	2	1	247.936	2
842	55	3	407301	407801	1	135	2.15	1.78	5.44	4.65	0.57	2.61	0.75	2.375	1.066		2	1	131	67	1	2	2	1	175.587	1
843	63	3	20758.3	21449.8	2	147	1.44	1.32	5.66	5.92	2.02	3.67	0.71	2.325	1.324		2	2	125	89	1	2	2	1	231.628	2
844	68	2	20676.8	22380.7	2	137	0.52	1.09	5.77	4.73	1.59	2.92	0.72	2.275	1.195		2	2	95	65	1		2	1	230.51	2
845	60	2	9304.23	9360.17	1	140	2.82	2.02	5.72	7.32	1.25	4.73	0.66	2.325	1.162		3	1	144	74	1		2	0	194.65	1
846	51	3	33179	35513.7	2	143	1.92	2.25	5.38	5.02	0.7	2.46	0.88	2.3	1.388		3	1	144	87	1	2	2	1	206.624	1
847	71	4	6171.04	6519.19	2	137	0.79	1.45	6.05	4.58	1.1	2.64	0.66	2.2	0.807		3	2	134	72	2	2	1	1	162.885	1
848	52	5	19560.9	20277.6	2	137	0.58	0.96	5.22	3.78	0.93	2.41	0.8	2.225	1.098		1	1	127	82	2	2	2	0	206.422	1
849	61	1	9571.46	9971.04	2	136	5	1.66	6.72	4.11	0.42	2.28	0.71	2.275	1.227		1	1	124	68	1	1	2	1	181.269	1
850	63	1	10832	11284.2	1	137	1.22	0.98	6.83	4.34	1.22	2.79	0.75	2.225	1.098		1	1	129	75	2		2	1	250.833	3
851	57	1	36892.1	37792.3	2	143	2.88	1.55	6.11	4.4	0.75	2.51	0.9	2.325	1.033		2	2	125	65	1	1	2	1	203.285	1
852	66	3	177390	182444	1	142	5	0.83	6.22	4.37	1.72	2.77	0.82	2.225	0.71		2	1	126	72	1	1	2	1	273.287	3
853	69	5	8133.04	8625.74	1	134	5	1.24	5.61	5.35	1.31	3.52	0.9	2.275	1.227		3	1	137	79	2	1	2	1	195.2	1
854	66	3	108226	111350	2	146	2.03	1.42	5.33	6.78	1.3	4.76	0.73	2.35	1.001		1	1	155	90	2		2	0	230.912	2
855	70	3	5867.78	8026.1	2	139	4.56	1.19	5.94	7.47	2.1	5.33	0.68	2.375	0.936		3	1	119	75	1		2	1	235.659	2
856	56	3	40612.1	42996.3	1	138	1.33	1.37	6.11	5.87	0.81	4.14	0.64	2.225	1.033		3	2	165	53	1		2	1	226.982	2
857	80	3	12249.7	14344.7	1	138	2.75	1.16	6.05	3.39	1.06	1.73	0.95	2.35	1.098		2	1	117	63	2	1	2	1	242.578	2
858	50	3	263927	294523	2	134	2.47	1.27	6.05	4.6	1.02	2.87	0.87	2.2	0.872		2	2	106	75	1	1	2	1	247.292	2
859	54	4	26517.9	26561.7	1	143	4.11	1.55	5.27	4.76	0.78	2.85	0.92	2.35	0.936		3	2	141	77	2	1	2	0	249.321	2
860	51	2	51140.4	52041.2	1	135	2.54	1.03	5.61	6.88	2.56	4.68	0.85	2.45	1.13		1	1	123	83	2		2	1	272.93	3
861	63	3	148754	159744	1	141	4.62	1.24	5.94	5.12	1.61	3.13	0.81	2.4	0.872		3	1	123	65		2	1	0	259.333	3
862	79	3	15874.3	17126.5	2	136		2.04	6.16	4.37	0.62	2.04	0.69	2.325	1.066		3	2	145	67	2		2	1	220.652	2
863	56	3	258224	265264	2	142		1.73	5.94	5.07	1.19	2.79	0.6	2.275	1.001		2	1	144	111	1		2	1	212.388	1
864	58	3	216406	219486	1	142	4.93	1.55	5.88	6.41	2.66	3.65	0.83	2.35	1.356		2	1	143	84	1	1	2	1	287.741	3
865	62	3	36102	39713.5	2	141	2.8	1.14	5.72	5.25	1.17	3.57	0.54	2.275	1.066		3	2	113	48	2		2	0	280.761	3
866	71	3	8186.44	8287.52	1	144	1.66	1.4	5.55	4.32	0.81	2.56	0.61	2.425	1.13		2	2	107	53	2		2	0	150.672	1
867	60	1	12028.6	13205	2	143	1.92	2.04	6	5.46	0.67	3.1	0.77	2.3	0.936		1	1	125	63	1	1	2	1	219.409	2
868	74	5	20325.4	21278.7	1	148	3.86	1.97	6.88	4.53	0.75	2.22	0.79	2.4	1.259		3	1	136	72	2	1	2	1	187.959	1
869	61	2	12142.4	12352.5	1	145	1.79	1.32	6.88	4.86	0.78	3.18	0.99	2.25	1.001		3	1	160	91	2		2	1	321.908	3
870	52	4	24178.1	26029.9	1	134	4.9	1.01	5.61	5.53	1.06	4.03	0.91	2.25	1.001		3	1	107	73	1	1	2	1	220.097	2
871	70	3	7585.44	10077	2	139	1.79	0.91	6	4.53	2.38	2.53	0.79	2.3	1.259		2	1	120	73	2	2	2	0	259.675	3
872	78	4	9058.91	8951.46	2	145	1.46	0.91	6.77	4.63	1.1	3.23	0.81	2.25	0.969		1	2	135	82	2		2	0	264.91	3
873	59	4	15360.5	15867.5	1	145	0.99	1.55	3.83	3.1	0.45	1.35	0.67	2.075	1.162		3	1	145	90	1	2	1	0	113.508	1
874	66	3	24111.8	25196.3	2	143	1.62	1.16	5.94	3.75	0.31	2.46	0.73				3	1	105	65	2	1	2	1	247.368	2
875	54	4	45059.1	47302.5	1	143	4.31	1.4	5.55	5.72	3.03	2.92	1.01	2.525	1.356		3	1	113	63	1	2	9	1	285.09	3
876	54	3	28527.7	29970	1	146	1.22	1.73	6.05	4.78	0.67	2.74	0.73	2.35	1.227		3	1	121	75	2	2	1	1	230.159	2
877	55	5	11894.7	12003.7	2	144	3.19	1.37	5.16	4.78	0.84	3.03	0.68	2.275	1.066		3	1	125	80	2	1	2	1	183.229	1
878	67	3	143558	159258	2	145	3.86	1.32	5.66	5.35	1.16	3.49	0.78	2.325	1.259		1	1	133	67	1		2	0	286.98	3
879	56	1	18964.6	21078	2	148		1.34	5.88	5.4	1.51	3.36	1.05	2.425	1.227		1	1			2		2	0	263.384	3
880	80	3	5725.77	8391.43	2	139	1.03	1.09	6.22	4.29	0.8	2.85	0.66	2.3	1.001		3	1	125	77	2	1	2	0	243.668	2
881	54	1	28045.2	28622.2	2	142	0.06	0.96	5.72	5.72	1.11	4.24	0.72	2.3	1.227		2	1	130	89	1	1	2	1	289.05	3
882	63	2	18159.6	18501.1	2	135	5	1.6	5.83	5.17	1.17	3.03	0.65	2.275	1.033		3	1	128	69	1		1	1	222.014	2
883	63	3	42185.8	47120.2	2	142	2	1.22	5.94	5.59	0.99	3.91	1.21	2.25	1.162		3	1	147	77	2	2	2	0	213.963	2
884	55	4	14909.8	14659.9	1	145	0	1.45	5.16	5.02	0.68	3.26	0.94	2.275	1.066		2	2	111	71	2	2	2	1	168.196	1
885	53	5	9511.86	9967.34	1	144	0.89	1.01	5.77	4.19	1.38	2.56	0.67	2.275	1.259		3	1	130	75	1		2	0	250.401	3
886	63	1	21645.7	23014.7	2	144	3.95	1.14	6.38	4.86	0.93	3.31	0.87	2.25	1.227		3	1	129	76	1		2	0	313.81	3
887	60	2	17467.7	19593.3	1	138	0.7	1.32	5.44	3.98	0.7	2.35	0.85	2.275	1.13		2	2	107	60	2	2	2	1	191.653	1
888	63	3	85408.8	84653.1	1	142		1.16	5.38	4.68	0.69	3.21	0.79	2.3	0.969		3	2	113	74	1		2	1	222.19	2
889	61	4	9602.56	11077.7	2	143		1.45	5.66	5.09	1.14	3.13	0.69	2.275	0.969		1	2	159	99	1		2	0	170.084	1
890	53	4	22265.8	22517	1	143	3.23	1.32	5.44	5.4	0.79	3.72	0.82	2.275	1.485		3	2	115	77	2	1	2	1	283.283	3
891	54	2	19162.2	22007.1	1	147	1.37	0.98	6.11	5.22	2.34	3.18	0.86	2.425	1.356		1	1	114	67	2	2	2	0	242.841	2
892	58	2	34996.9	35895.1	2	141	0.41	1.78	5.5	4.71	0.46	2.72	0.83	2.175	0.84		1	1	90	58	2		2	0	194.196	1
893	58	3	17162.3	18079	2	139	5	1.32	6.44	3.67	1.06	1.86	0.75	2.25	1.001		3	1	129	80	1	1	2	1	257.252	3
894	64	2	5322.03	5304.97	2	136	1.08	1.29	6.83	3.8	1.42	1.86	0.87	2.1	0.775		1	1	113	75		1	2	0	282.988	3
895	60	4	9046.89	9912.88	2	141	5	1.55	5.33	5.79	1.29	3.65	1.05	2.5	0.936		3	1	116	73	1		2	1	220.349	2
896	73	3	7135.06	9478.71	2	139	2.37	1.06	6.05	4.45	1.19	2.85	0.84	2.225	0.84		2	1	145	61	2		2	1	294.173	3
897	57	3	30323.3	30262.4	2	143	1.25	1.06	5.27	5.22	1.02	3.7	0.85	2.35	1.066		2	2			2	2	2	0	190.62	1
898	52	4	28618.1	31161.1	2	146	1.52	0.93	6.11	5.48	1.61	3.8	0.86	2.35	1.162		1	1	135	91	1	2	1	1	290.634	3
899	60	2	15766.8	17472	1	137	3.69	1.16	6.44	5.74	1.26	4.01	0.62	2.225	1.066		2	1	129	77	1	1	2	1	261.613	3
900	66	2	13548.6	13286.5	1	146	2.2	1.19	5.83	4.32	1.54	2.43	0.91	2.25	1.098		3	1	147	73	1		2	1	274.19	3
901	55	5	10073.8	10772.9	2	136	0.48	1.19	6.72	3.85	0.89	2.25	0.86	2.25	1.13		3	1	128	79	1	1	2	1	200.789	1
902	54	3	34687.5	36239.6	1	135	0.87	1.45	6.61	4.09	0.57	2.38	0.94	2.325	0.904		1	1	111	74	2	2	2	1	285.529	3
903	53	2	43519.3	43348.9	1	139	1.71	1.27	5.55	4.84	0.86	3.18	1.05	2.4	1.033		3	1	107	76	2	1	2	1	222.554	2
904	74	5	20113.7	21821.3	2	134		1.29	6.49	4.73	1.36	2.82	0.7	2.425	1.162		3	1	131	69	2	1	2	0	193.958	1
905	56	3	263440	273881	1	139	4.15	1.84	5.83	4.45	0.69	2.3	0.85	2.3	1.001		3	2	141	67	1	1	9	1	258.294	3
906	69	5	19114.5	19915.1	2	136	0.88	1.37	6.61	6.59	1.67	4.45	0.75	2.375	1.066		3	1	165	81	1		2	0	223.446	2
907	60	5	12228.3	11436.1	1	139		1.34	6.66	5.09	0.98	3.31	0.87	2.375	0.969		2	1	135	69	1		2	1	241.399	2
908	80	3	48792.2	56232.7	1	146	2.46	1.24	5.94	6.1	1.89	4.01	0.72	2.4	1.033		3	1	117	51	2		2	0	263.833	3
909	68	3	25276.1	24376.9	1	139	1.24	0.83	4.88	3.39	1.08	2.07	0.79	2.225	1.227		2	2	100	61	1		9	0	252.126	3
910	63	3	76458.4	75500.5	2	139	5	1.09	5.83	4.19	0.81	2.74	0.85	2.325	0.872		3	1	110	71	1	1	9	1	238.887	2
911	66	4	10447.7	11121	1	147	3.69	1.42	5.77	6.78	1.14	4.84	0.72	2.3	0.936		2	1	137	81	2	1	2	0	224.439	2
912	79	5	22145.1	23183.7	1	136	2.22	1.55	6.61	4.29	1.01	2.28	0.63	2.3	0.969		3	1	135	72	1	1	2	1	213.508	2
913	76	3	57005.2	60744.2	1	138	5	1.19	5.83	3.85	0.99	2.2	0.87	2.375	1.066		2	1	138	63	1	1	2	1	224.455	2
914	75	3	36820.3	48733	1	142	3.04	0.91	5.88	3.96	0.94	2.61	0.76	2.425	1.259		2	1	147	72	1		2	1	221.473	2
915	63	2	10979.7	10699.8	1	140	5	1.11	6.11	4.71	2.85	2.3	0.97	2.375	1.033		3	1	131	64	1		2	1	296.593	3
916	63	1	10435.2	10624.5	1	135	1.52	0.96	5.83	4.71	1.86	2.9	0.69	2.275	0.807		1	1	136	66	2		2	0	260.216	3
917	80	3	11509	13850	2	142	1.46	0.85	6.83	3.13	1.25	1.71	0.63	2.1	1.13		1	1	109	59	2		2	1	264.857	3
918	50	5	15018.7	15368.3	1	135	4.98	1.71	6.61	4.16	1.22	1.89	0.73	2.35	1.001		3	1	134	87	1	1	3	1	230.601	2
919	50	4	21657.5	24870	1	144	5	1.24	5.5	4.94	0.51	3.47	1.01	2.35	1.098		3	1	112	71	1	2	2	1	167.277	1
920	52	1	33479.3	36455.6	2	148	2	1.22	5.33	6.1	0.82	4.5	0.94	2.325	0.969		1	1	139	79	1		2	1	221.997	2
921	51	5	23648.8	26267.3	2	134	2.79	1.09	6.16	4.32	0.57	2.97	0.58	2.275	1.033		1	1			2	1	2	1	238.645	2
922	75	4	9513.62	9072.7	1	141	5	1.63	5.77	4.68	0.37	2.87	0.78	2.275	0.904		2	1	125	78	2		2	1	167.574	1
923	62	4	7042.25	7446.07	1	144	0.94	0.88	5.88	4.29	1.04	2.95	0.74	2.35	1.001		2	1	163	90	1	2	2	0	268.35	3
924	56	3	19832.9	21072.6	2	139		0.98	5.5	5.15	1.85	3.31	0.78	2.225	0.969		3	2	115	79	2	1	2	1	295.26	3
925	62	4	11733.7	12284	1	147	1.84	1.32	5.05	5.04	1.15	3.21	1.07	2.375	0.936		1	1	171	100	2	2	2	1	292.117	3
926	57	4	41448.7	43702.6	2	148	4.25	1.94	6.99	5.74	0.49	3.57	0.65	2.275	0.775		2	2	171	100	1	2	2	0	268.747	3
927	80	5	22765.2	25684.1	2	134	3.48	1.55	5.33	4.91	1.02	2.9	0.67	2.3	1.098		1	1	149	62		1	2	0	164.909	1
928	66	4	15301.9	16068	1	144	2.46	1.14	6.72	7.34	0.99	5.74	0.91	2.375	1.033		1	1	127	74	2	1	2	0	313.169	3
929	66	2	7811.93	7537.75	1	137	2.77	1.42	5.83	3.62	1.8	1.37	0.98	2.275	1.292		3	1	109	61	2		2	1	251.026	3
930	60	4	9953.79	9980.89	2	146		1.78	5.94	4.97	0.99	2.72	0.88	2.35	1.195		1	1	123	75	1	1	2	0	294.304	3
931	62	5	5337.06	5571.47	2	155	4.56	1.55	5.66	5.87	1.919	3.439	0.839	2.275	1.098		3	1	126	75		1	2	1	265.681	3
932	71	3	10459.9	11022.1	2	156	5	1.16	6.11	3.93	1.253	2.198	0.718	2.375	1.098		2	2	123	85			2	1	238.842	2
933	71	3	10169.8	10349.9	2	159	3.65	1.58	5.27	3.8	0.497	1.991	0.797	2.35	1.13		2	1	110	70		1	2	1	162.837	1
934	63	1	7022.19	7670.32	2	165	1.94	1.42	5.77	6.96	1.535	4.836	0.982	2.375	0.904		1	1	129	81		1	2	1	205.642	1
935	55	4	8101.51	8497.52	2	163	0	1.45	5.16	5.02	0.677	3.258	0.937	2.275	1.066		2	2	113	66		2	2	1	168.196	1
936	64	1	5393.9	5671.23	1	152	2.96	1.55	5.83	5.12	0.734	3.233	0.757	2.175	0.872		1	1	189	100		1	2	0	224.531	2
937	67	5	44640.4	47919.2	2	171		1.55	5.72	4.81	0.734	2.922	0.653	2.225	1.13		3	2	129	79		1	1	1	154.203	1
938	53	4	9988.04	11088.2	2	149	5	1.24	5.44	4.4	0.869	2.767	0.956	2.275	0.969		3	1	151	77		1	9	1	355.779	3
939	50	3	205108	231057	2	153	2.47	1.27	6.05	4.6	1.016	2.87	0.873	2.2	0.872		2	2	119	77		1	2	1	247.292	2
940	60	2	9705.46	10905.2	1	162	3.69	1.16	6.44	5.74	1.264	4.008	0.623	2.225	1.066		2	1	129	76		1	2	1	261.613	3
941	63	5	2735.24	2922.98	2	163	1.3	0.98	6.49	6.03	1.129	4.526	0.759	2.4	1.066		3	1	172	108			2	0	217.722	2
942	63	5	6321.8	6648.31	2	169	0.74	1.29	5.27	5.66	0.881	3.957	0.556	2.375	1.066		1	1				2	2	1	134.766	1
943	63	3	62587.9	71886.8	2	158		1.16	5.38	4.68	0.689	3.207	0.788	2.3	0.969		3	2	111	72			2	1	222.19	2
944	80	4	8847.07	9419.2	1	166	3.23	1.84	5.27	4.14	0.485	2.069	0.678	2.25	0.969		3	2	177	80		1	2	0	217.987	2
945	70	3	27039.1	29671.9	2	150	5	1.73	6.16	4.4	0.655	2.353	0.821	2.325	1.033		3	1	126	63		1	2	1	205.959	1
946	50	5	5498.1	5320.97	1	155	4.98	1.71	6.61	4.16	1.219	1.888	0.725	2.35	1.001		3	1	124	77		1	3	1	230.601	2
947	52	3	87045.6	96750.7	2	171	5	1.22	5.55	4.06	0.994	2.379	1.021	2.125	0.969		3	1	128	81			2	0	273.493	3
948	63	4	7279.57	7733.66	1	171	2.11	1.55	5.77	3.44	0.869	1.5	0.76	2.3	1.227		3	2	106	76		2	2	1	199.911	1
949	55	5	5581.38	6069.84	1	170	3.19	1.37	5.16	4.78	0.835	3.026	0.677	2.275	1.066		3	1	122	72		1	2	1	183.229	1
950	56	2	37988.3	41975.1	1	169	0.87	1.11	5.27	3.93	1.118	2.302	1.003	2.5	0.614		2	2	142	75		1	2	1	259.595	3
951	73	3	9715.57	10885.9	1	157	2.37	1.06	6.05	4.45	1.185	2.845	0.843	2.225	0.84		2	1	135	58			2	1	294.173	3
952	68	2	8682.76	9135.53	1	165		1.06	5.77	5.79	3.274	3.233	0.847	2.4	1.001		3	1	118	72			1	1	337.701	3
953	80	3	9703.28	11615.2	2	164		1.99	6.05	4.32	0.429	2.121	0.881	2.275	1.033		3	1	113	77		1	2	0	170.278	1
954	80	3	6616.48	7461.93	1	165	0.62	1.63	5.33	4.84	0.79	2.845	0.884	2.2	1.195		1	1					2	0	211.112	1
955	64	1	15771.1	16859.1	1	154	5	1.71	5.66	5.9	0.926	3.776	0.762	2.275	1.098		3	1					9	0	249.322	2
956	80	3	29079.4	34809.1	1	172	2.16	1.63	6.49	5.35	1.208	3.181	0.795	2.5	1.001		2	1	141	73			2	0	215.05	2
957	61	2	14453.5	14361.3	1	150	5	1.5	5.11	5.15	1.061	3.155	0.987	2.425	0.936		3	2	130	79		1	2	1	213.484	2
958	78	3	37672.9	43120.3	2	166	1.43	1.45	6.16	5.22	0.677	3.465	0.628	2.2	1.001		2	1	147	68		1	2	1	163.837	1
959	57	2	39886.1	42899.2	1	169	5	1.27	5.94	5.72	0.802	4.086	0.665	2.375	1.13		3	1	143	94		1	2	1	223.368	2
960	53	4	21289.5	22558.4	1	166	3.23	1.32	5.44	5.4	0.79	3.724	0.822	2.275	1.485		3	2	128	75		1	2	1	283.283	3
961	61	4	8058.53	8637.35	1	172	0.98	1.78	6.77	4.42	1.231	2.069	0.888	2.45	1.066		3	1	142	82		2	2	1	207.732	1
962	55	4	6598.47	7147.55	1	171	1.64	1.58	5.33	4.81	0.802	2.87	0.883	2.35	1.227		1	2	156	97		2	2	1	220.428	2
963	51	2	8099.57	8938.8	1	149		0.72	6.66	4.37	1.231	3.077	1.112	2.2	1.001		1	2	135	85		2	2	1	286.413	3
964	72	3	34065.3	36681.4	2	159	3.98	1.63	4.94	4.06	0.429	2.224	0.433	2.25	1.098		3	1	111	63		1	2	1	155.351	1
965	54	5	21077.6	22301.7	1	158	0.93	1.16	5.83	4.4	0.892	2.819	0.739	2.25	1.388		2	1	116	82			1	0	356.535	3
966	73	2	25446.3	26895.1	2	153	2.21	0.78	6.38	2.74	0.948	1.526	0.916	2.15	0.904		2	2	102	56		2	2	0	288.409	3
967	71	1	9567.87	10301.5	2	152		0.96	5.94	5.92	1.434	4.319	0.54	2.3	1.001		1	2	167	86			2	0	187.948	1
968	63	4	3000.13	3060.43	1	150	0.45	1.47	6.16	4.37	0.553	2.638	0.649	2.375	0.969		1	2	164	99			9	0	202.45	1
969	61	1	6310.75	6784.64	2	161	5	1.66	6.72	4.11	0.418	2.276	0.712	2.275	1.227		1	1	119	70		1	2	1	181.269	1
970	57	3	100004	111145	1	158	5	1.19	6.44	4.01	1.174	2.276	0.986	2.2	1.162		3	1	122	75		1	2	1	325.561	3
971	56	1	25415.2	26680.8	2	172	1.69	1.24	6.22	4.53	2.021	2.353	0.769	2.325	1.066		3	2				1	2	1	226.633	2
972	62	4	2843	3042.23	2	170	1.38	1.11	6.94	4.97	1.287	3.258	0.799	2.35	1.098		3	2	153	96		2	2	1	275.899	3
973	50	5	12061.6	13450.9	1	169	5	0.85	5.94	4.37	1.75	2.715	0.853	2.175	0.969		3	1	136	91		1	2	0	259.865	3
974	57	4	10893.2	12441.7	2	171	5	2.33	5.61	5.59	0.994	2.793	0.856	2.3	0.936		3	1	126	75		2	2	1	196.544	1
975	55	5	8444.71	8592.65	1	164	3.08	1.14	5.44	2.87	0.497	1.5	1.032	2.3	1.162		3	1	111	68		1	2	1	204.182	1
976	53	4	10727.8	11438.6	1	170	1.58	1.45	6.61	4.97	0.824	3.129	0.996	2.325	0.872		3	1				1	2	1	256.319	3
977	67	1	7841.66	8419.98	1	164	0.83	1.24	5.27	5.46	1.592	3.491	0.735	2.3	0.969		1	1	140	72			2	1	214.071	2
978	56	4	11057.7	11484.9	1	165	0.81	1.34	5.88	3.78	0.881	2.017	0.899	2.275	0.969		1	1	125	66		1	2	1	194.019	1
979	80	3	9082.98	11242.4	1	157	1.03	1.09	6.22	4.29	0.802	2.845	0.658	2.3	1.001		3	1	140	76		1	2	0	243.668	2
980	59	4	14552.3	16024.9	2	172	0.41	1.68	6	2.77	0.373	0.905	0.892	2.325	1.227		3	2	144	92		1	9	1	199.114	1
981	66	1	4449.82	4767.01	2	156	3.66	1.45	5.44	4.22	0.485	2.534	0.668	2.325	1.227		3	1	95	58		1	2	1	231.121	2
982	57	4	17006.4	17476.5	2	154	4.25	1.94	6.99	5.74	0.485	3.569	0.653	2.275	0.775		2	2	162	101		2	2	0	268.747	3
983	50	3	6730.01	7081.07	2	155	5	1.06	5.44	4.58	1.942	2.638	0.848	2.225	0.84		2	1	113	68			2	1	239.542	2
984	64	3	12136.8	12899.2	2	156	0.92	1.01	5.77	5.02	1.411	3.362	0.521	2.275	1.162		3	2	117	73		2	2	1	179.103	1
985	53	5	21130	20656.9	1	155	0.25	1.78	5.05	5.4	1.152	3.103	0.661	2.375	1.195		2	2	117	80		2	2	1	157.034	1
986	79	3	8671.42	8692.96	2	161		2.04	6.16	4.37	0.621	2.043	0.686	2.325	1.066		3	2	150	72			2	1	220.652	2
987	65	4	3263.81	3440.14	2	156	2.24	1.14	5.55	3.15	0.677	1.707	0.765	2.4	1.066		2	2	133	78		2	2	1	200.159	1
988	52	3	24428.3	27650.8	1	153	5	1.16	5.33	6.59	1.614	4.681	0.834	2.275	1.066		1	1	111	70			2	1	281.806	3
989	74	3	17780.5	19134.4	2	157	1.37	1.47	6.22	4.99	0.892	3.103	0.564	2.375	1.033		2	2	136	76			9	0	170.414	1
990	62	5	12374.3	13252.7	2	152		1.19	6.88	3.44	1.987	1.345	0.873	2.35	1.098		2	1	141	85		2	2	1	247.317	2
991	65	3	5705.21	5924.62	1	167	0.88	1.5	5.05	4.89	1.185	2.845	0.517	2.15	1.033		3	2	128	76		2	2	0	148.254	1
992	71	3	51153	54848.1	1	164	3.43	1.58	5.83	5.35	1.129	3.258	0.63	2.325	1.001		3	1	114	63		2	2	1	173.889	1
993	64	1	7951.43	8551.83	1	154	1.72	1.01	5.77	5.07	1.49	3.388	0.844				1	1	150	72			1	1	233.219	2
994	63	3	16810.3	19106.8	1	157	1.22	1.06	5.55	4.71	1.535	2.948	0.693	2.225	0.936		1	2	161	86		2	1	1	237.384	2
995	62	4	8495.93	8827.73	1	172	1.84	1.32	5.05	5.04	1.152	3.207	1.074	2.375	0.936		1	1				2	2	1	292.117	3
996	80	3	14257.1	17082.6	2	159	2	1.14	6.27	3.78	0.802	2.276	0.817	2.25	1.001		2	2				1	2	1	208.253	1
997	50	3	86026.6	96605.4	1	149		1.55	4.55	4.37	2.235	1.784	0.817	2.325	1.259		2	1	122	83		2	2	1	243.05	2
998	55	3	47165	52400.3	1	151		1.68	6.33	6.57	0.982	4.448	1.016	2.225	0.904		3	2	140	72		2	2	1	231.444	2
999	51	4	7586.45	8359.79	1	171	2	1.4	5.44	5.69	0.802	3.931	0.767	2.3	1.162		3	2	113	73		2	2	1	237.296	2
1000	75	3	55067.9	56460.5	2	158	3.04	0.91	5.88	3.96	0.937	2.612	0.758	2.425	1.259		2	1	127	63			2	1	221.473	2
1001	54	2	7754.32	8244.19	2	168	1.6	1.22	6.49	4.81	1.118	3.077	1.091	2.175	0.872		1	1	115	74		1	2	1	282.451	3
1002	52	1	20340.9	21606.6	1	149	0.02	1.71	6.44	5.12	0.644	3.129	0.718	2.275	1.066		1	1	117	80			2	0	203.398	1
1003	60	3	7406.27	8532.89	2	163	0	1.4	6	3.39	0.485	1.758	0.809	2.325	0.807		3	2	141	89		2	2	0	206.93	1
1004	71	2	5587.25	6031.36	2	159	1.17	1.09	6.94	4.99	0.824	3.517	0.92	2.225	0.969		1	1	126	75			2	0	267.935	3
1005	72	3	43253.6	46727	1	151	4.14	1.34	6.55	4.29	0.96	2.508	0.761	2.375	0.936		3	1	127	70			2	0	256.458	3
1006	53	4	5679.95	6186.72	1	171		1.03	5.05	4.71	1.287	3.077	0.859	2.35	1.162		1	1	124	86		2	2	0	217.269	2
1007	75	3	11315	12207.9	1	157	1.52	1.47	5.77	5.2	0.621	3.439	0.887	2.375	0.969		2	1				1	2	1	226.819	2
1008	78	4	7740.46	7841.52	1	163	1.46	0.91	6.77	4.63	1.095	3.233	0.81	2.25	0.969		1	2	130	84			2	0	264.91	3
1009	74	2	17184.4	18998.9	2	153	0.84	1.16	5.5	4.37	1.14	2.689	0.708	2.275	1.195		1	1	155	84			2	0	206.114	1
1010	52	4	17483.5	18783.1	1	153	4.9	1.01	5.61	5.53	1.061	4.034	0.914	2.25	1.001		3	1	105	67		1	2	1	220.097	2
1011	56	3	18889.4	20557.8	1	157		0.98	5.5	5.15	1.852	3.31	0.775	2.225	0.969		3	2				1	2	1	295.26	3
1012	54	3	61763.9	69037.3	2	167	3.98	1.06	5.33	4.19	0.508	2.896	0.776	2.3	1.033		3	2	129	71		1	2	1	165.842	1
1013	62	5	4077.05	4452.72	2	168	1.99	1.09	5.33	4.27	2.687	1.94	0.716	2.375	0.904		1	2	171	100		2	2	1	236.39	2
1014	60	4	8760.63	9233.93	2	172	2.47	1.09	5.72	5.09	0.881	3.595	0.842	2.2	0.969		2	2	181	99		1	2	1	269.694	3
1015	80	2	19210.8	19109	2	153	2.88	1.16	6.05	4.5	0.576	3.077	1.016	2.325	1.001		3	2	97	56			2	0	190.321	1
1016	59	3	20049.3	21206.4	1	162	2.65	0.91	5.33	3.96	1.784	2.224	0.835	2.375	1.227		3	2	113	60		2	2	1	202.797	1
1017	66	4	5026.84	5396.39	2	171		1.22	5.72	3.78	0.7	2.25	0.851	2.2	1.066		3	1	141	99			2	0	257.392	3
1018	62	4	4403.91	4533.77	2	170	0.94	0.88	5.88	4.29	1.039	2.948	0.742	2.35	1.001		2	1	153	90		2	2	0	268.35	3
1019	62	3	45628.4	49554.3	1	149	3.75	1.19	5.88	5.9	1.287	4.112	0.868	2.35	1.001		3	1	143	82		1	2	1	260.324	3
1020	63	4	2548.68	2743.44	2	151	1.38	1.22	5.88	4.55	0.711	3	0.929	2.45	1.098		2	1	105	67			2	0	189.854	1
1021	52	4	7315.35	7914.71	2	167	2.62	1.45	6.49	5.64	1.095	3.698	0.715	2.325	0.936		2	1	145	87		1	2	0	225.602	2
1022	80	3	11881.9	13467	2	170	4.43	1.24	6.05	5.38	2.168	3.155	0.731	2.325	1.388		3	1	112	62			2	0	293.406	3
1023	60	3	27048.8	29092.2	1	157	1.82	1.24	5.61	4.22	1.039	2.508	0.69	2.275	1.066		2	1	105	68		1	2	0	212.783	2
1024	63	3	11978.6	13919.3	2	164		1.19	5.66	5.35	1.095	3.672	0.855	2.25	0.807		3	1	133	66		1	2	1	287.521	3
1025	68	4	8766.12	9462.76	1	172	3.67	1.19	5.88	3.34	0.35	1.991	0.877	2.35	0.775		3	1	115	53		2	2	1	288.767	3
1026	57	3	69228.3	74780.3	2	165	5	1.89	5.05	5.84	0.847	3.569	0.781	2.4	1.033		3	1	127	81			2	1	188.737	1
1027	52	3	47815.2	51019.9	2	159	5	0.83	5.5	4.81	1.637	3.233	0.769	2.3	1.13		3	1	118	74		1	1	1	323.185	3
1028	64	3	31508.2	31962.7	2	151	2.61	1.53	6.11	6.08	1.321	3.957	0.837	2.325	0.969		2	1	129	77			2	0	266.593	3
1029	59	3	86918	90868.7	2	165	2.47	0.83	5.61	4.58	1.806	2.922	0.801	2.3	0.936		3	2	126	76		2	2	1	250.121	2
1030	80	4	10894	11036.2	1	163		2.09	6.16	4.34	0.519	2.017	0.856	2.3	1.162		1	1	126	66		2	9	0	194.557	1
1031	62	4	9952.84	10440.6	1	172	1.57	1.71	5.88	5.4	0.824	3.31	0.958	2.375	1.13		2	1	135	84			2	0	357.691	3
1032	51	4	6221.13	6698.77	1	171	3.28	2.4	5.27	4.97	0.361	2.405	0.996	2.325	1.066		2	2	147	86		1	2	1	194.151	1
1033	59	3	52424.8	58985	2	149	2.27	1.01	5.77	4.47	1.84	2.612	0.692	2.3	1.227		3	2	130	77		1	2	0	236.979	2
1034	80	3	24543.1	30217.6	3	156	1.71	1.29	5.77	3.67	0.598	2.095	0.606	2.325	1.098		3	1	171	68		1	9	1	220.219	2
1035	69	5	24232.9	27543.4	1	157	2.06	1.16	5.44	4.19	0.903	2.612	0.891	2.3	1.001		1	1	120	69			2	1	225.049	2
1036	63	5	7608.05	8128.95	1	168	1.26	1.66	5.11	4.94	0.598	3	0.595	2.35	1.066		1	1	135	59			2	1	145.06	1
1037	56	1	14589.4	15474.6	2	154		1.34	5.88	5.4	1.513	3.362	1.047	2.425	1.227		1	1					2	0	263.384	3
1038	80	4	11389.2	11988.4	1	172	2.77	1.19	5.44	3.98	0.971	2.353	0.744	2.3	0.936		2	1	204	86		2	2	1	227.016	2
1039	51	2	25088.1	26967.6	1	156	0.76	1.66	5.83	4.97	0.519	3.077	1.112	2.4	0.936		3	1	132	76		2	2	1	199.41	1
1040	76	4	4113.5	4386.43	2	169		0.85	6.16	4.5	0.994	3.181	0.823	2.25	0.969		3	1	118	63		1	2	0	210.644	1
1041	52	4	6844.77	7263.94	1	150	2.8	0.88	5.77	5.22	1.005	3.879	0.926	2.3	0.84		2	2	122	79		1	2	0	246.445	2
1042	64	4	7035.14	7433.37	1	162	3.03	1.11	5.61	5.59	1.682	3.698	0.897	2.125	0.969		3	1	150	92		1	2	0	321.333	3
1043	55	4	6524.11	6760.05	1	171	0.35	1.03	6.33	4.81	0.824	3.388	0.791	2.225	1.162		2	2	132	89		1	2	1	295.006	3
1044	67	3	136753	155989	1	163	3.86	1.32	5.66	5.35	1.163	3.491	0.783	2.325	1.259		1	1	144	75			2	0	286.98	3
1045	77	3	15009	16121	2	150		1.16	5.55	4.32	1.039	2.689	0.769	2.325	1.195		3	1	125	67			2	0	216.749	2
1046	80	4	13374.3	13509.3	1	159		1.55	4.94	4.91	0.621	3.077	0.7	2.175	0.904		4	1	130	57		1	2	1	213.017	2
1047	80	3	6029.29	7644.06	2	163	1.19	1.76	6.38	4.5	0.892	2.327	0.671	2.35	1.259		1	2	160	68		2	2	0	179.372	1
1048	55	3	126855	126751	1	155	2.15	1.78	5.44	4.65	0.565	2.612	0.75	2.375	1.066		2	1	134	78		2	2	1	175.587	1
1049	67	3	95631.4	104015	1	151	5	0.93	5.72	5.15	1.468	3.543	0.717	2.225	1.227		3	1	113	56		1	2	0	340.913	3
1050	60	4	8816.32	9280.7	1	161	5	1.22	5.5	5.92	0.926	4.293	0.878	2.375	0.775		2	1	133	83		1	2	1	265.047	3
1051	67	5	2709.2	2858.09	2	150	1.16	1.42	5.55	3.8	0.587	2.121	0.796	2.45	1.13		3	1	115	71		1	2	1	168.274	1
1052	58	4	9380.69	9839.23	2	163		1.32	4.94	4.47	0.531	2.922	0.786	2.35	1.033		2	1	120	79		2	2	0	216.371	2
1053	56	4	21349	22048.5	1	159	4.91	1.6	6.22	4.53	0.452	2.715	0.998	2.2	1.001		2	1	134	79			2	0	252.255	3
1054	75	4	13109.4	13875.1	2	153	5	1.84	5.33	5.3	0.531	3.233	0.996	2.325	1.162		2	2	135	66		1	9	1	180.68	1
1055	64	4	8889.76	9381.24	2	149	5	2.02	5.33	5.92	0.666	3.595	0.854	2.3	0.84		3	1	137	80		1	1	1	193.949	1
1056	60	2	8901.77	9171.13	1	165	2.82	2.02	5.72	7.32	1.253	4.732	0.661	2.325	1.162		3	1	128	75			2	0	194.65	1
1057	55	2	24626	28081.5	3	156	4.81	1.6	5.22	4.42	0.621	2.534	0.766	2.3	1.098		3	1	140	94		1	2	1	198.794	1
1058	56	3	125417	137902	1	158		1.73	5.94	5.07	1.185	2.793	0.602	2.275	1.001		2	1	150	103			2	1	212.388	1
1059	56	1	27194.4	26257.7	1	154	5	1.34	6.11	5.48	1.727	3.336	0.86	2.35	0.904		3	1	124	77		1	2	1	234.982	2
1060	58	3	12015.9	12821.1	2	163	3.32	2.02	6.33	4.76	0.621	2.457	0.94	2.275	0.936		3	1	132	86		2	2	1	209.31	1
1061	69	3	135658	151346	1	166	4.93	1.06	5.83	4.42	0.598	3.077	0.804	2.35	1.162		3	1	117	67			2	0	223.657	2
1062	65	4	10173.1	10727.6	1	159	2	1.37	5.11	4.37	0.61	2.715	0.789	2.275	0.872		1	1	124	84		1	2	1	236.874	2
1063	67	3	107127	116623	2	172		1.34	6.66	4.89	0.813	3.181	0.824	2.375	1.066		3	1	127	87		1	2	1	284.614	3
1064	51	5	21743	24840	2	153	2.79	1.09	6.16	4.32	0.565	2.974	0.579	2.275	1.033		1	1	128	77		1	2	1	238.645	2
1065	58	2	11513.4	12431.8	2	164	0.41	1.78	5.5	4.71	0.463	2.715	0.834	2.175	0.84		1	1	102	56			2	0	194.196	1
1066	54	5	6860.21	7071.72	2	155	5	0.93	6.16	6.21	2.269	4.241	0.814	2.3	0.904		3	1	137	89		1	2	1	293.57	3
1067	63	4	3859.28	4120.47	1	168		1.81	6.11	4.76	0.892	2.534	0.812	2.35	1.13		3	1	122	76		2	2	0	161.672	1
1068	53	5	5546.86	6099.41	2	170	0.89	1.01	5.77	4.19	1.377	2.56	0.67	2.275	1.259		3	1	117	75			2	0	250.401	3
1069	58	2	6931.96	7341.36	2	168	2.4	0.83	6.38	4.73	3.398	2.353	0.661	2.325	0.646		1	1					2	1	262.514	3
1070	61	3	11388.9	11903.2	2	156		1.32	5.33	5.95	0.914	4.215	0.945	2.25	1.292		3	2	132	64		2	2	1	227.305	2
1071	59	5	3093.81	3367.58	2	156		1.06	6.55	5.87	1.942	3.931	0.638	2.35	1.098		3	1	145	85		1	2	1	208.486	1
1072	51	3	156144	176315	1	159	5	0.8	5.44	4.37	1.332	2.948	0.776	2.275	1.066		3	1	108	70		1	2	1	218.295	2
1073	67	3	19328.5	21018.5	2	151	3.6	1.03	6	5.17	1.152	3.62	0.986	2.325	1.162		3	1	111	69			2	1	259.28	3
1074	56	3	42099.4	46010.4	1	163	0.62	1.06	5.5	4.94	2.077	2.922	0.54	2.35	1.162		2	2	127	70		2	2	1	206.042	1
1075	64	4	8384.14	8711.58	1	172	2.43	1.58	5.55	3.41	0.824	1.448	0.711	2.35	1.098		1	1	130	80		2	2	1	128.779	1
1076	58	4	6494.5	6774.1	1	167	2.14	0.98	4.61	4.16	2.314	2.121	0.771	2.3	1.356		1	2	154	85		2	2	1	152.018	1
1077	54	4	17375.7	17939.9	2	172	0.94	1.86	5.88	4.94	0.677	2.767	0.863	2.325	0.936		1	1	131	83		1	2	0	281.456	3
1078	57	4	3859.05	3925.66	2	169		1.03	5.88	2.87	0.576	1.577	0.895	2.35	1.066		2	2	110	67		1	2	1	263.931	3
1079	52	1	17748.7	18569	2	160	0.43	0.91	6.05	3.93	1.321	2.431	0.944	2.2	1.033		1	1	123	69		1	2	0	321.506	3
1080	72	4	3619.91	3670.46	2	163	1.82	2.2	4.72	5.33	1.106	2.612	1.02	2.25	1.098		1	2	162	68		1	2	0	157.522	1
1081	69	4	2681.33	2825.77	2	150	2.61	1.34	5.38	4.09	0.565	2.483	0.968	2.225	1.001		3	1	154	96		1	2	0	260.306	3
1082	59	3	57923.1	61167.1	2	159	5	1.42	5.22	4.14	0.745	2.379	0.765	2.325	1.066		3	2	108	63		1	2	1	200.191	1
1083	51	2	10655.7	11336.8	2	164	3.34	1.24	5.94	4.97	1.287	3.129	0.701	2.225	1.195		3	2	113	65		1	2	1	209.181	1
1084	55	1	12531.9	13891.4	1	170	1.98	1.24	6.27	5.69	4.324	2.457	0.683	2.175	0.904		1	2	152	100		2	2	0	289.486	3
1085	65	1	10469.9	10821.1	1	151	5	1.63	6.27	3.78	0.621	1.862	0.918	2.2	1.292		3	1	131	53		2	2	0	234.814	2
1086	67	5	11138.5	11929.3	2	153		1.06	6.94	4.29	1.084	2.741	0.596	2.375	1.098		3	1				1	2	1	247.936	2
1087	63	3	70989.3	74461.3	1	157	5	1.09	5.83	4.19	0.813	2.741	0.845	2.325	0.872		3	1	117	69		1	9	1	238.887	2
1088	69	5	7021.24	7431.95	1	153	5	1.24	5.61	5.35	1.31	3.517	0.901	2.275	1.227		3	1	130	75		1	2	1	195.2	1
1089	54	3	108982	120993	2	149	1.92	1.5	6.11	5.82	0.711	3.982	0.893	2.225	0.936		1	2	130	83		1	2	0	214.357	2
1090	50	1	9664.65	10548.5	2	152	1.76	1.01	5.61	6.08	4.663		0.715	2.35	1.098		1	1	117	82			2	1	268.526	3
1091	67	3	11986.7	12938	2	156		1.6	6.33	4.14	0.452	2.327	0.507	2.2	1.066		3	2	131	77		2	2	1	191.752	1
1092	54	2	20049.2	21798.1	1	172	1.37	0.98	6.11	5.22	2.337	3.181	0.856	2.425	1.356		1	1				2	2	0	242.841	2
1093	66	4	2248.36	2284.67	1	167	1.4	2.2	4.72	5.43	0.723	2.896	0.829	2.35	1.259		1	2	119	64		1	2	1	183.475	1
1094	69	3	74454.7	80235.1	2	163	5	1.86	6.49	5.2	0.474	3.129	0.818	2.275	1.001		3	1	126	76			2	1	213.904	2
1095	68	4	8672.51	9097.5	2	160	0.8	0.98	6.33	3.78	0.7	2.483	0.765	2.325	1.162		2	1	148	72		2	1	0	199.352	1
1096	68	3	13261.7	14017.5	2	150	1.45	1.03	6.16	4.34	1.795	2.483	0.615	2.275	1.162		1	1	121	70		1	2	1	288.004	3
1097	56	1	11750.8	12834.4	2	152	4.45	0.8	6.38	5.59	2.664	3.569	0.85	2.275	0.775		3	1	126	76		2	2	0	237.89	2
1098	71	4	10484.5	11138.3	1	164	5	1.32	6.66	3.98	0.44	2.457	0.902	2.225	0.904		3	1	143	71		1	2	1	189.293	1
1099	62	3	8019.56	9472.42	2	164	2.8	1.14	5.72	5.25	1.174	3.569	0.537	2.275	1.066		3	2	108	59			2	0	280.761	3
1100	64	5	6726.96	7402.65	2	155	1.79	1.03	6	4.94	1.084	3.414	0.762	2.425	1.098		3	1				2	2	0	217.255	2
1101	61	2	4588.56	4821.34	2	163	1.79	1.32	6.88	4.86	0.779	3.181	0.985	2.25	1.001		3	1	145	97			2	1	321.908	3
1102	66	4	3877.04	3999.49	2	170	2.46	1.14	6.72	7.34	0.994	5.741	0.908	2.375	1.033		1	1	130	65		1	2	0	313.169	3
1103	58	2	24189.3	26911	1	149		1.5	6.38	5.17	1.502	2.974	0.724	2.325	0.904		2	1	111	68		1	2	1	260.216	3
1104	50	3	29858.9	29834.5	1	155	1.95	1.71	5.66	5.82	0.452	3.905	0.869	2.275	1.13		2	1	111	68		1	2	1	221.762	2
1105	58	3	23564.6	26348.4	1	157	3.37	0.93	5.88	3.88	1.366	2.327	0.958	2.2	0.807		3	1	120	75		1	2	0	295.417	3
1106	52	4	7638.77	8076.85	2	152	5	1.03	5.55	4.34	0.914	2.896	0.983	2.325	1.001		3	1	119	73			2	1	339.735	3
1107	69	3	27211.6	27604.1	2	150	3.05	1.09	5.61	5.35	1.152	3.75	0.781	2.35	1.162		2	1	148	76			2	0	330.767	3
1108	59	3	27346.9	28114.3	1	154	1.66	1.01	6.05	4.22	1.942	2.327	0.698	2.225	1.066		3	2	122	79		1	2	1	267.969	3
1109	66	4	12489.9	13357.5	1	172	3.69	1.42	5.77	6.78	1.14	4.836	0.724	2.3	0.936		2	1	141	85		1	2	0	224.439	2
1110	56	3	16488.7	17423.9	2	165	3.85	1.37	6	4.97	1.106	3.077	0.663	2.25	0.969		3	2	146	78			1	1	192.056	1
1111	53	2	53534.4	57545.1	2	157	1.71	1.27	5.55	4.84	0.858	3.181	1.048	2.4	1.033		3	1	113	70		1	2	1	222.554	2
1112	50	3	11410.5	12645.5	2	166	1.4	0.8	5.16	5.07	0.745	3.931	0.65	2.25	1.388		3	2	115	72		2	2	1	147.736	1
1113	60	3	14130.9	13331.8	1	155	1.98	1.47	5.33	5.38	0.881	3.491	0.72	2.375	0.936		2	1	118	78			2	0	178.546	1
1114	61	4	4786.13	5014.98	1	152		1.16	6.77	4.06	0.677	2.586	0.937	2.325	1.259		3	1	121	85		1	2	1	318.363	3
1115	80	3	12376.8	15061.8	1	171	5	1.78	5.11	4.5	0.802	2.353	0.887	2.225	1.033		3	2	97	67			9	1	183.673	1
1116	50	4	6023.25	6480.72	2	170	5	1.24	5.5	4.94	0.508	3.465	1.012	2.35	1.098		3	1	116	68		2	2	1	167.277	1
1117	65	3	34450.9	38475.2	2	168	5	1.47	6.49	6.9	0.971	4.991	0.771	2.225	0.807		3	1	131	73		1	2	1	245.473	2
1118	54	2	12947	13897.4	2	156	2.96	1.01	5.88	4.91	0.96	3.465	0.828	2.275	1.227		2	2	119	74		1	2	1	268.373	3
1119	59	3	33831.1	37178.5	1	164	5	1.81	6	5.56	0.881	3.336	0.761	2.375	0.936		3	1	112	65		1	1	1	186.944	1
1120	80	4	4916.11	4920.95	2	166	1.1	0.96	5.83	3.49	0.892	2.121	0.748	2.25	1.195		1	1	187	78		2	2	0	181.6	1
1121	71	4	9097.37	9746.51	2	162	0.79	1.45	6.05	4.58	1.095	2.638	0.66	2.2	0.807		3	2	128	68		2	1	1	162.885	1
1122	65	4	5421.46	5611.39	1	163	0.7	1.16	5.5	3.28	1.061	1.629	0.613	2.275	1.033		1	2	142	73		2	2	0	186.64	1
1123	68	4	6005.58	6469.61	1	171	3.52	1.14	5.22	5.69	1.581	3.827	0.64	2.375	1.259		3	2	138	93		2	2	0	249.687	2
1124	55	4	16613.9	17410.3	1	151	0.9	1.63	5.27	5.09	1.231	2.896	0.845	2.3	1.001		2	1	132	89		2	2	0	250.576	3
1125	70	5	11285.2	11547.6	1	152	0.77	2.3	6.05	5.09	1.456	2.121	0.789	2.375	1.033		2	2	130	77			2	0	186.018	1
1126	51	4	7402.38	7653.93	1	168	1.22	1.24	5	4.84	1.005	3.129	0.922	2.25	1.162		1	2	115	79		1	2	1	170.883	1
1127	59	2	10729.9	10839.9	2	156	0.17	1.19	6.49	5.3	0.971	3.672	0.723	2.35	1.066		3	1	129	73		1	2	0	247.178	2
1128	72	3	56648	61316.2	1	165	1.78	1.24	6.11	3.52	1.106	1.758	0.762	2.275	0.936		3	1	115	57		1	1	1	207.074	1
1129	61	1	14753.8	15290.2	1	160	1.64	1.11	5.83	4.06	0.903	2.534	0.638	2.3	1.098		3	1	126	65		1	2	1	192.72	1
1130	54	5	22651.5	24931.5	1	157	1.27	1.14	4.83	4.58	0.565	3.181	0.757	2.275	1.324		1	1	96	62		2	2	0	156.77	1
1131	50	1	23585.9	24220.4	1	154	0.1	1.89	5.77	6.59	1.739	3.905	0.747	2.3	1.292		1	1	127	72		2	2	0	294.813	3
1132	61	3	16722.6	17230.4	1	150	1.73	1.4	6	4.94	1.411	2.896	0.982	2.225	1.001		2	1	162	99		1	2	0	350.928	3
1133	68	3	44640.4	47919.2	2	171		1.81	5.33	5.82	1.095	3.517	0.76	2.25	0.807		3	2	118	57			1	1	191.722	1
1134	61	3	74388.8	75244.9	1	155	5	0.93	6.44	5.28	1.558	3.62	0.704	2.275	0.872		3	1	112	71		1	2	1	335.241	3
1135	56	3	21201.2	21548.3	2	158	0.86	0.88	6.27	4.22	1.005	2.87	0.775	2.275	1.033		2	1	149	88			2	1	265.062	3
1136	65	4	9491.11	10003.7	2	157	2.16	2.22	5.11	4.68	1.197	1.914	0.639	2.175	1.13		3	1	109	68		2	2	0	150.31	1
1137	58	2	25129.5	26904.2	3	156	4.14	1.47	5.72	5.04	0.644	3.284	0.78	2.275	1.162		3	1	131	77		1	2	1	224.368	2
1138	53	1	9513.37	9728.67	2	155	0.12	0.98	6.83	6.54	3.172	4.112	0.777	2.35	1.033		1	2	118	81			2	0	301.503	3
1139	80	3	14488.1	16665.3	2	170	5	0.91	5.66	5.07	2.292	3.103	0.848	2.275	1.098		3	1	134	66			2	1	233.899	2
1140	61	1	3241.76	3563.81	1	158	1.19	1.5	6.38	5.38	1.095	3.388	0.704	2.25	1.292		1	1	126	86			2	0	265.696	3
1141	52	1	17754	18421.8	2	154	2	1.22	5.33	6.1	0.824	4.5	0.939	2.325	0.969		1	1	135	85			2	1	221.997	2
1142	58	4	5588.46	5728.33	2	159	4.91	1.24	5.77	4.45	1.073	2.715	1.069	2.275	1.13		3	1	138	80		1	9	1	337.653	3
1143	66	3	113073	130053	1	159	3.02	1.19	5.61	4.22	1.084	2.534	0.731	2.225	0.872		3	1	130	67		1	2	1	181.607	1
1144	63	2	7076.35	7571.28	2	155	5	1.6	5.83	5.17	1.174	3.026	0.652	2.275	1.033		3	1	129	69			1	1	222.014	2
1145	51	3	16166.7	18266.1	2	166	1.92	2.25	5.38	5.02	0.7	2.457	0.884	2.3	1.388		3	1	153	92		2	2	1	206.624	1
1146	60	3	24521.3	26397.4	2	156		1.71	5.55	5.61	0.723	3.569	0.694	2.25	1.13		3	1	121	79		1	2	0	252.619	3
1147	60	4	5099.92	5370.62	1	170	0.16	1.73	5.27	4.14	0.519	2.172	0.858	2.3	1.001		2	2				2	2	1	163.784	1
1148	59	4	14226.7	14964.4	1	151	5	1.81	5.16	6.8	0.463	4.784	0.854	2.35	1.227		3	1	119	77		1	2	1	205.442	1
1149	63	4	5078.14	5188.75	1	156	0.34	1.66	5.27	4.97	0.531	3.077	0.795	2.3	1.55		1	2	119	69		2	2	1	162.7	1
1150	54	1	16776.7	17250	1	158	0.06	0.96	5.72	5.72	1.106	4.241	0.715	2.3	1.227		2	1	131	84		1	2	1	289.05	3
1151	61	3	45814.1	49756	1	149		1.11	5.72	3.88	0.463	2.56	0.949	2.275	1.098		3	1	122	75		1	1	1	179.131	1
1152	62	4	4919.16	5263.87	1	152	3.84	2.77	5.33	5.9	0.7	2.819	0.875	2.4	1.356		3	1	116	78		2	2	0	186.361	1
1153	66	2	7186.58	7734.61	2	154	1.07	1.16	5.83	5.61	2.743	3.181	0.676	2.35	0.775		3	1	132	76		1	2	1	223.112	2
1154	62	4	4173.17	4314.51	1	150	2.66	1.03	5.77	6.08	0.903	4.629	0.828	2.325	1.033		2	1	143	85			2	1	305.831	3
1155	63	4	10381.3	10890	1	151	0.3	1.34	5.94	4.19	0.497	2.612	0.882	2.275	0.936		2	2	121	82		2	2	0	199.531	1
1156	62	4	6005.58	6469.61	1	171	2.24	1.22	5.33	4.42	2.179	2.198	1.186	2.375	0.936		3	2	151	95		2	2	1	315.119	3
1157	56	3	14669.4	16629.1	2	169	1.33	1.37	6.11	5.87	0.813	4.138	0.642	2.225	1.033		3	2	149	69			2	1	226.982	2
1158	54	4	7293.48	7844.54	2	170	1.59	1.55	6.11	6.75	1.152	4.681	1.03	2.3	1.033		3	2	160	96			2	1	219.261	2
1159	57	4	6644.3	6876.25	2	163	2.99	1.47	5.44	5.33	1.31	3.258	1.041	2.425	3.1		1	1	177	97		2	2	0	225.645	2
1160	64	4	4160.36	4441.92	1	168	0.8	0.88	5.16	2.64	0.768	1.396	0.759	2.3	1.098		3	2	147	92			2	1	239.351	2
1161	63	1	6079.03	6451.34	1	155	1.52	0.96	5.83	4.71	1.863	2.896	0.685	2.275	0.807		1	1					2	0	260.216	3
1162	80	3	6530.94	7857.36	2	158	2.92	1.14	6.33	6.13	1.344	4.37	0.565	2.175	0.807		3	1	112	72		1	2	0	227.612	2
1163	66	3	77524.4	81936	2	158	5	0.83	6.22	4.37	1.716	2.767	0.822	2.225	0.71		2	1	126	70		1	2	1	273.287	3
1164	72	3	17194.3	19179.5	2	167	2.59	1.37	6.16	3.83	0.565	2.198	0.883	2.4	1.066		3	1	140	72		2	2	1	155.397	1
1165	67	3	94756.5	108234	2	161	5	1.6	5.61	6.31	1.423	4.06	0.739	2.425	1.098		3	1	125	75			1	1	212.826	2
1166	53	3	108718	127469	3	156	4.97	1.34	6.16	6.41	1.31	4.474	0.749	2.375	0.904		3	1	121	81		1	2	1	271.869	3
1167	69	3	34979.7	38038.1	1	149	4.14	0.96	6.83	5.69	1.502	4.034	0.764	2.325	1.033		3	1	134	82		1	2	0	270.282	3
1168	54	3	18263.5	18554.7	1	155	0.87	1.45	6.61	4.09	0.565	2.379	0.94	2.325	0.904		1	1	123	77		2	2	1	285.529	3
1169	80	3	22189.2	25542.5	2	158	1.91	1.73	6.38	4.5	1.039	2.302	0.794	2.2	0.84		1	1				1	2	0	305.219	3
1170	57	5	8312.24	9490.65	3	156	3.98	1.09	5.88	5.35	0.824	3.879	1.045	2.3	1.227		3	1	116	66		1	2	1	231.301	2
1171	59	3	30077.8	32837.1	1	166	0.75	1.68	5.72	4.32	1.039	2.172	0.727	2.2	1.162		3	2	108	63		1	2	1	225.126	2
1172	61	1	3348.55	3604.63	2	168	1.18	0.93	5.44	3.34	0.858	2.017	0.751	2.175	0.84		1	1	110	62		2	1	0	268.055	3
1173	51	3	9854.43	10628.6	2	163	0.28	1.5	4.94	5.4	2.45	2.793	0.737	2.4	1.162		3	1	127	86		2	2	1	226.632	2
1174	55	5	7858.85	8972.98	3	156	5	1.03	5.22	4.6	2.01	2.638	0.812	2.55	1.13		3	1	127	81			2	0	196.896	1
1175	62	3	33884.1	37420.2	2	167		1.63	5.38	5.22	0.542	3.336	0.722	2.4	0.807		3	1	107	55			2	1	184.516	1
1176	67	4	2597.56	2727.29	2	150		1.66	6.22	4.01	0.768	1.991	0.716	2.375	1.001		2	1	99	55			1	0	213.542	2
1177	72	4	7119.96	7507.23	1	171	3.52	1.6	5.11	4.03	0.519	2.198	0.826	2.3	1.292		3	1	98	59			2	1	183.775	1
1178	57	3	39835.1	42414.5	2	164	5	1.29	5.44	4.32	0.452	2.819	0.808	2.3	1.033		3	1	156	91		1	2	1	232.727	2
1179	71	4	3947.68	4002.81	2	166	2.1	1.81	6.61	3.7	0.373	1.707	0.706	2.3	0.872		1	2	122	73		2	2	1	137.243	1
1180	51	4	10798.1	11478.3	1	156		1.32	5.88	4.19	0.644	2.586	0.893	2.2	1.066		2	1	130	80			2	1	179.499	1
1181	56	3	248092	258159	2	157	4.15	1.84	5.83	4.45	0.689	2.302	0.846	2.3	1.001		3	2	128	68		1	9	1	258.294	3
1182	61	3	86409.4	91074.1	2	166	5	1.27	6.33	4.76	0.971	3.051	0.912	2.3	1.13		3	1	120	76		1	9	0	269.368	3
